# Supplementary material for: Unraveling the genetic basis of oil quality in olives: a comparative transcriptome analysis
Source: Front Plant Sci. 2024 Oct 1;15:1467102. doi: 10.3389/fpls.2024.1467102 (PMC11473408; doi:10.3389/fpls.2024.1467102)
Supplement: Supplementary file 1 [file DataSheet1.zip]

Archive with 14 entries (13 files):
- Data Sheet 1/
- Data Sheet 1/Figure 2A.PDF
- Data Sheet 1/Supplementary file 1.xlsx
- Data Sheet 1/Supplementary file 10.xlsx
- Data Sheet 1/Supplementary file 11.xlsx
- Data Sheet 1/Supplementary file 12.xlsx
- Data Sheet 1/Supplementary file 2.xlsx
- Data Sheet 1/Supplementary file 3.xlsx
- Data Sheet 1/Supplementary file 4.docx
- Data Sheet 1/Supplementary file 5.docx
- Data Sheet 1/Supplementary file 6.docx
- Data Sheet 1/Supplementary file 7.docx
- Data Sheet 1/Supplementary file 8.docx
- Data Sheet 1/Supplementary file 9.xlsx
