# Supplementary material for: Unraveling the genetic basis of oil quality in olives: a comparative transcriptome analysis
Source: Front Plant Sci. 2024 Oct 1;15:1467102. doi: 10.3389/fpls.2024.1467102 (PMC11473408; doi:10.3389/fpls.2024.1467102)
Supplement: Supplementary file 1 [file DataSheet1.zip › Data Sheet 1/Supplementary file 1.xlsx]

## Sheet: Sheet1
Table S1: The differential expression genes that statistically significant differential expression patterns at 99%
Gene	logFC	logCPM	FDR
OE9A067385	-9.07867	4.75389	3.28102e-15
OE9A043283	-12.6236	4.18666	3.28102e-15
OE9A023000	-9.40479	4.16331	3.0005e-14
OE9A071128	-7.41153	5.60382	4.39936e-14
OE9A006554	-7.14415	5.91765	8.27286e-14
OE9A109153	-6.92192	6.65074	1.29494e-13
OE9A101975	-6.85914	5.92256	3.18371e-13
OE9A083260	-7.23648	4.85424	3.70913e-13
OE9A056754	-6.93688	5.13361	7.03591e-13
OE9A064990	-8.58521	3.35151	3.73567e-12
OE9A016722	-11.4584	3.0316	3.73567e-12
OE9A011096	-11.341	2.91567	7.5239e-12
OE9A117492	-6.52496	4.31854	2.7308e-11
OE9A096669	-7.25362	3.49997	2.7308e-11
OE9A055074	-11.1245	2.70233	2.7308e-11
OE9A083183	-11.1295	2.70731	2.7308e-11
OE9A064543	5.77455	8.07222	6.09015e-11
OE9A002538	-6.01462	5.1533	6.25921e-11
OE9A085340	-10.9748	2.5551	6.6778e-11
OE9A112225	-6.09543	4.71417	7.10884e-11
OE9A115416	-6.16462	4.4863	7.10884e-11
OE9A001292	-10.9464	2.52715	7.10884e-11
OE9A042234	-5.79529	6.31389	7.48504e-11
OE9A110790	-10.8817	2.46368	1.04732e-10
OE9A063377	-5.90872	4.9858	1.08274e-10
OE9A032336	-7.99075	2.76604	1.222e-10
OE9A114342	6.50079	3.66881	1.33781e-10
OE9A067265	5.63337	6.83758	1.43157e-10
OE9A061527	-5.85317	4.86484	1.55345e-10
OE9A100370	-7.25033	2.94581	1.80309e-10
OE9A063425	-7.21988	2.91595	2.18559e-10
OE9A041488	-6.26024	3.70377	2.21221e-10
OE9A077149	-7.21106	2.90731	2.21221e-10
OE9A067845	-7.13382	2.83164	3.63416e-10
OE9A050253	-10.6332	2.22008	4.41109e-10
OE9A069198	5.73093	4.69167	4.48798e-10
OE9A032991	-7.05715	2.7566	5.86286e-10
OE9A035838	-6.42422	3.08292	8.55993e-10
OE9A100730	-5.28951	8.26566	8.67789e-10
OE9A051397	-5.82522	3.78177	1.10601e-09
OE9A023437	-10.467	2.0576	1.18563e-09
OE9A003300	-10.4589	2.04976	1.22613e-09
OE9A088546	-10.4346	2.02598	1.39406e-09
OE9A070771	-10.4346	2.02598	1.39406e-09
OE9A077571	-10.4263	2.01797	1.44579e-09
OE9A088690	5.27292	5.84325	1.77437e-09
OE9A088450	-5.65212	3.87132	1.79454e-09
OE9A112783	-10.3846	1.97722	1.82841e-09
OE9A059078	-5.55217	3.9929	2.2435e-09
OE9A101425	-10.3502	1.94377	2.2435e-09
OE9A048283	5.32942	4.6054	2.79685e-09
OE9A023983	-5.59928	3.69661	3.09107e-09
OE9A102007	-10.2972	1.89209	3.09107e-09
OE9A086183	-5.8057	3.26008	3.62619e-09
OE9A121663	-7.39632	2.18494	3.93015e-09
OE9A119289	-7.39632	2.18494	3.93015e-09
OE9A063281	-10.2514	1.84756	3.9799e-09
OE9A089497	-5.48536	3.70919	4.86875e-09
OE9A020293	10.2075	1.79429	5.02463e-09
OE9A115067	-10.1848	1.78282	6.06508e-09
OE9A024785	-6.06963	2.73753	6.85328e-09
OE9A032473	4.95084	7.46943	7.03772e-09
OE9A007439	5.08916	5.02495	7.21041e-09
OE9A013583	-10.1352	1.73472	7.51852e-09
OE9A087812	-5.5986	3.24655	7.79461e-09
OE9A023367	-5.02093	5.48512	8.01221e-09
OE9A056514	-7.25744	2.05	8.84486e-09
OE9A056598	-5.14064	4.52989	1.00695e-08
OE9A068938	-5.14757	4.24404	1.01442e-08
OE9A015647	-10.0735	1.67481	1.05955e-08
OE9A040675	-5.59555	3.05618	1.22474e-08
OE9A097852	-5.80571	2.79037	1.22474e-08
OE9A008592	-5.2496	3.69938	1.34201e-08
OE9A121066	-10.0307	1.63343	1.35037e-08
OE9A045585	5.54178	3.13587	1.42157e-08
OE9A099954	5.31258	3.60031	1.42157e-08
OE9A093313	5.13938	4.18202	1.42157e-08
OE9A047390	-5.48845	3.13988	1.42157e-08
OE9A057591	-5.9327	2.60476	1.42157e-08
OE9A097159	-7.16548	1.96084	1.42157e-08
OE9A002689	-6.49205	2.20647	1.45421e-08
OE9A062048	5.6032	3.00772	1.48276e-08
OE9A050121	-5.54624	3.00846	1.50967e-08
OE9A071508	5.17628	3.93134	1.52494e-08
OE9A081536	-5.23405	3.57924	1.58039e-08
OE9A076025	5.1064	4.15008	1.58865e-08
OE9A037075	-5.4576	3.11005	1.61822e-08
OE9A059498	-9.97552	1.57998	1.66756e-08
OE9A044795	-7.12166	1.91842	1.74119e-08
OE9A015736	5.93267	2.54808	1.79263e-08
OE9A095298	-6.44015	2.15625	1.8698e-08
OE9A006424	-5.58678	2.83223	1.94451e-08
OE9A029262	-5.16151	3.61428	1.95778e-08
OE9A091460	-9.92976	1.53575	2.144e-08
OE9A081078	-6.05393	2.32831	2.39931e-08
OE9A121745	-9.89446	1.50166	2.67959e-08
OE9A071062	-9.8825	1.49011	2.88019e-08
OE9A005591	4.71977	6.2241	2.98983e-08
OE9A087999	-4.68772	6.99116	3.03576e-08
OE9A080000	-9.87044	1.47847	3.03609e-08
OE9A081417	-9.85828	1.46674	3.26879e-08
OE9A093671	-7.01071	1.81119	3.31347e-08
OE9A060143	-9.83364	1.44298	3.79747e-08
OE9A067671	-5.28822	2.94665	4.34719e-08
OE9A029886	-5.73144	2.41037	4.34719e-08
OE9A106246	-6.29745	2.01845	4.34719e-08
OE9A009434	-9.80858	1.41882	4.34719e-08
OE9A094301	-9.79588	1.40659	4.69347e-08
OE9A077420	4.60802	6.83329	4.77696e-08
OE9A038521	-9.78307	1.39425	5.0309e-08
OE9A009098	5.58361	2.51879	5.5493e-08
OE9A040049	-9.75711	1.36926	5.90171e-08
OE9A037169	5.0892	3.27078	6.10708e-08
OE9A065974	6.28635	1.95016	6.19164e-08
OE9A056035	4.53827	8.39997	6.25047e-08
OE9A111465	-5.20244	2.86416	7.10277e-08
OE9A093560	-4.77138	4.00581	7.29037e-08
OE9A049274	-9.71726	1.33093	7.29037e-08
OE9A008292	-9.71726	1.33093	7.29037e-08
OE9A006497	4.50249	7.77402	8.16252e-08
OE9A091188	4.59923	5.25792	8.31862e-08
OE9A111003	-6.18484	1.91004	8.32702e-08
OE9A072912	-6.83733	1.64418	8.32702e-08
OE9A079989	-9.69007	1.3048	8.32702e-08
OE9A076980	-9.69007	1.3048	8.32702e-08
OE9A058805	-9.69007	1.3048	8.32702e-08
OE9A090087	-4.80455	3.7048	8.47568e-08
OE9A055585	-5.24004	2.71341	8.47568e-08
OE9A051887	6.88087	1.62954	8.76494e-08
OE9A014182	-9.67629	1.29156	8.819e-08
OE9A091566	-6.8155	1.6232	9.30607e-08
OE9A112468	-9.66236	1.27819	9.47439e-08
OE9A014541	-9.66236	1.27819	9.47439e-08
OE9A046937	-5.41813	2.41667	9.98802e-08
OE9A050421	-4.72846	3.84065	1.00442e-07
OE9A093275	-9.64831	1.2647	1.00442e-07
OE9A072610	-9.64831	1.2647	1.00442e-07
OE9A055368	-9.64831	1.2647	1.00442e-07
OE9A065891	6.18367	1.8509	1.01107e-07
OE9A089099	-4.51701	5.09774	1.28627e-07
OE9A117704	4.85816	3.3651	1.3176e-07
OE9A107853	-5.73221	2.01869	1.46157e-07
OE9A067643	-4.69409	3.67209	1.48174e-07
OE9A034515	-4.87602	3.1218	1.48525e-07
OE9A076916	-4.75725	3.41543	1.54129e-07
OE9A080655	-9.56096	1.18097	1.70054e-07
OE9A025621	-9.56096	1.18097	1.70054e-07
OE9A056665	-5.19849	2.45889	1.82189e-07
OE9A059514	-6.68909	1.50198	1.94069e-07
OE9A023481	-9.53062	1.15194	2.04313e-07
OE9A068888	-6.67703	1.49043	2.06486e-07
OE9A026186	-6.67703	1.49043	2.06486e-07
OE9A052613	-4.46396	4.73285	2.15791e-07
OE9A110432	4.32969	7.21986	2.16647e-07
OE9A015037	-5.43646	2.1272	2.16647e-07
OE9A022317	-5.66355	1.95296	2.16647e-07
OE9A021910	-9.51521	1.1372	2.16647e-07
OE9A029462	-4.73924	3.20906	2.23848e-07
OE9A040282	-5.65473	1.94452	2.23848e-07
OE9A110114	-9.49964	1.12232	2.34261e-07
OE9A093691	-9.49964	1.12232	2.34261e-07
OE9A019703	4.33071	6.49389	2.41911e-07
OE9A021923	-5.63694	1.92751	2.4562e-07
OE9A009720	-6.64024	1.45523	2.4562e-07
OE9A035727	4.49045	4.13793	2.46013e-07
OE9A101277	-4.36332	5.58768	2.46013e-07
OE9A093489	5.30236	2.24786	2.59834e-07
OE9A066713	-5.96114	1.69563	2.64199e-07
OE9A047993	-5.96114	1.69563	2.64199e-07
OE9A046170	-9.46797	1.09207	2.74116e-07
OE9A025569	-4.75798	3.00913	2.79334e-07
OE9A089849	4.47401	4.03281	2.86012e-07
OE9A078897	4.35955	5.21015	2.90789e-07
OE9A118921	4.32876	5.48651	2.90789e-07
OE9A074191	4.88268	2.81473	2.91971e-07
OE9A087313	-9.4356	1.06117	2.93091e-07
OE9A025084	-9.45188	1.0767	2.93091e-07
OE9A030481	-5.59146	1.88408	3.0819e-07
OE9A025728	-4.77204	2.8999	3.18117e-07
OE9A102231	9.42082	1.03164	3.52438e-07
OE9A097997	-9.40248	1.02959	3.52438e-07
OE9A056484	-9.40248	1.02959	3.52438e-07
OE9A055802	-9.40248	1.02959	3.52438e-07
OE9A075099	-6.5637	1.38215	3.66958e-07
OE9A009014	-5.17669	2.18582	3.69991e-07
OE9A028268	-4.78372	2.77696	3.74006e-07
OE9A004064	5.38323	2.01781	3.75316e-07
OE9A081683	4.66509	3.18033	3.76468e-07
OE9A119232	-9.38563	1.01354	3.81115e-07
OE9A088411	-5.04175	2.30935	4.18783e-07
OE9A069875	-5.53492	1.83016	4.18783e-07
OE9A057816	-5.87441	1.61289	4.18783e-07
OE9A108835	-9.36858	0.99731	4.18783e-07
OE9A098309	-5.14634	2.15692	4.34716e-07
OE9A034186	-4.23639	5.76669	4.41734e-07
OE9A107162	4.98133	2.40845	4.646e-07
OE9A011781	-5.0209	2.28952	4.70157e-07
OE9A003975	-6.51032	1.33128	4.87895e-07
OE9A046875	4.36201	3.97172	5.12288e-07
OE9A063100	4.56557	3.26321	5.25472e-07
OE9A090112	4.25755	4.97439	5.39613e-07
OE9A107653	4.62903	3.04813	5.40469e-07
OE9A083197	-4.99263	2.26264	5.50189e-07
OE9A020110	-4.99263	2.26264	5.50189e-07
OE9A077724	-9.3162	0.947484	5.50189e-07
OE9A005055	-9.3162	0.947484	5.50189e-07
OE9A085980	4.86321	2.48251	5.98589e-07
OE9A047259	-4.74763	2.59489	5.98589e-07
OE9A063917	-4.48693	3.24416	5.99199e-07
OE9A059646	-9.2983	0.930484	6.06257e-07
OE9A011073	4.15582	6.15827	6.35415e-07
OE9A111189	-5.23614	1.93629	6.35415e-07
OE9A063930	9.29548	0.911535	6.69106e-07
OE9A052409	4.9133	2.34353	6.69106e-07
OE9A108605	4.14309	6.2295	6.79292e-07
OE9A072574	-5.78214	1.5251	6.8993e-07
OE9A029251	-5.78214	1.5251	6.8993e-07
OE9A020785	-4.1514	5.92375	6.9544e-07
OE9A036560	-5.21812	1.91918	6.9544e-07
OE9A116488	-6.4407	1.26506	6.98773e-07
OE9A114378	-4.38722	3.69782	7.24784e-07
OE9A031662	-9.26184	0.89587	7.2633e-07
OE9A005352	4.11966	5.81984	8.01923e-07
OE9A063115	4.19072	4.75747	8.16232e-07
OE9A063636	-4.75308	2.4354	8.16232e-07
OE9A099122	6.4512	1.21647	8.23717e-07
OE9A109181	4.08839	6.59024	8.67754e-07
OE9A002009	4.4926	3.10776	8.79164e-07
OE9A027950	-9.22442	0.860402	8.96383e-07
OE9A084385	-5.16267	1.86659	9.64986e-07
OE9A120270	-5.72133	1.46739	9.73407e-07
OE9A034024	4.77184	2.3955	9.83567e-07
OE9A027020	-4.34869	3.34398	9.88053e-07
OE9A006590	9.21864	0.838144	9.91751e-07
OE9A071072	4.76508	2.38908	1.01525e-06
OE9A118598	-5.36154	1.66545	1.03362e-06
OE9A067968	4.60487	2.68429	1.04682e-06
OE9A045755	-6.36755	1.19564	1.04893e-06
OE9A079730	-9.18601	0.824037	1.09469e-06
OE9A077463	-9.18601	0.824037	1.09469e-06
OE9A081489	-5.69626	1.44364	1.10254e-06
OE9A064298	-4.63552	2.48874	1.10583e-06
OE9A023699	-6.35246	1.18134	1.13489e-06
OE9A113961	-9.16642	0.805504	1.21077e-06
OE9A091288	-9.16642	0.805504	1.21077e-06
OE9A072536	-9.16642	0.805504	1.21077e-06
OE9A094031	-4.29431	3.60996	1.21371e-06
OE9A061394	-5.32866	1.63432	1.22551e-06
OE9A034320	4.0581	5.45645	1.25271e-06
OE9A043896	-5.67076	1.41949	1.25915e-06
OE9A120857	4.99902	1.9581	1.28531e-06
OE9A029029	-4.1737	4.13088	1.30026e-06
OE9A080430	6.35721	1.12681	1.3093e-06
OE9A026175	4.16461	3.9927	1.3093e-06
OE9A038004	3.98671	8.15901	1.3093e-06
OE9A043491	-4.7309	2.22854	1.3093e-06
OE9A018128	-9.14655	0.786729	1.3093e-06
OE9A011547	-9.14655	0.786729	1.3093e-06
OE9A008436	-9.14655	0.786729	1.3093e-06
OE9A115019	-5.65783	1.40726	1.31908e-06
OE9A083293	-4.27532	3.34408	1.31966e-06
OE9A118615	-4.23534	3.49627	1.32533e-06
OE9A057963	-4.35083	3.02973	1.37705e-06
OE9A095514	-4.93176	1.95346	1.37705e-06
OE9A062353	4.02911	5.5663	1.39233e-06
OE9A067106	-6.30623	1.13759	1.4e-06
OE9A040861	-6.30623	1.13759	1.4e-06
OE9A046047	3.95819	10.9559	1.4122e-06
OE9A102114	-9.12641	0.767706	1.42399e-06
OE9A030978	-9.12641	0.767706	1.42399e-06
OE9A089263	4.35653	3.1461	1.43378e-06
OE9A009273	-4.04445	4.90758	1.48936e-06
OE9A025388	5.67924	1.36731	1.49419e-06
OE9A007369	6.32446	1.09565	1.50712e-06
OE9A035277	-6.29048	1.1227	1.50712e-06
OE9A110764	9.11646	0.740839	1.56358e-06
OE9A059030	-4.20029	3.73283	1.56358e-06
OE9A104583	-9.10598	0.748428	1.56358e-06
OE9A081865	-9.10598	0.748428	1.56358e-06
OE9A015331	-9.10598	0.748428	1.56358e-06
OE9A091488	4.09873	4.17877	1.60203e-06
OE9A073793	5.10645	1.75378	1.62545e-06
OE9A008632	4.03101	4.82166	1.73365e-06
OE9A074261	-3.96289	6.06319	1.73365e-06
OE9A111770	-9.08526	0.728887	1.73365e-06
OE9A074096	-9.08526	0.728887	1.73365e-06
OE9A042130	-9.08526	0.728887	1.73365e-06
OE9A009867	-9.08526	0.728887	1.73365e-06
OE9A070934	-6.25847	1.09246	1.76211e-06
OE9A068502	-6.25847	1.09246	1.76211e-06
OE9A097513	4.92412	1.88701	1.80175e-06
OE9A008990	-9.06424	0.709078	1.94647e-06
OE9A007737	-9.06424	0.709078	1.94647e-06
OE9A045774	3.96802	5.38478	1.94877e-06
OE9A025371	-4.74398	2.02742	1.96586e-06
OE9A092841	-3.94169	5.96594	1.97521e-06
OE9A041447	-4.11742	3.83925	2.07798e-06
OE9A115422	3.94865	5.54899	2.12382e-06
OE9A099701	-5.56397	1.31863	2.13061e-06
OE9A015427	-9.04291	0.688992	2.16775e-06
OE9A011074	-9.04291	0.688992	2.16775e-06
OE9A011397	-4.55601	2.24944	2.20869e-06
OE9A068585	4.35666	2.78996	2.26945e-06
OE9A013659	-5.20124	1.51406	2.3209e-06
OE9A010836	-5.20124	1.51406	2.3209e-06
OE9A032417	-4.97155	1.68613	2.41989e-06
OE9A080374	-9.02125	0.668621	2.41989e-06
OE9A066908	-9.02125	0.668621	2.41989e-06
OE9A003379	-9.02125	0.668621	2.41989e-06
OE9A049935	-4.28825	2.78232	2.45686e-06
OE9A006508	4.86528	1.83129	2.46181e-06
OE9A062072	-4.1389	3.28201	2.49884e-06
OE9A030544	3.9016	5.71695	2.51392e-06
OE9A102399	5.01972	1.67157	2.55237e-06
OE9A066666	-4.47334	2.33598	2.5559e-06
OE9A036569	4.65461	2.09801	2.58168e-06
OE9A033804	-4.6001	2.10536	2.58168e-06
OE9A090812	3.9595	4.67247	2.62662e-06
OE9A023526	5.56505	1.25893	2.63257e-06
OE9A088894	9.00648	0.636519	2.65746e-06
OE9A005788	4.42254	2.51181	2.65746e-06
OE9A101434	-8.99927	0.647958	2.65746e-06
OE9A053713	-8.99927	0.647958	2.65746e-06
OE9A041104	-4.40988	2.4237	2.68161e-06
OE9A013858	-4.36177	2.51211	2.73919e-06
OE9A074408	-4.1324	3.20988	2.74726e-06
OE9A080260	3.94637	4.6173	2.84919e-06
OE9A070327	-4.03766	3.84847	2.94306e-06
OE9A082116	-8.97695	0.626993	3.00015e-06
OE9A041082	-4.56752	2.07478	3.08344e-06
OE9A039326	-4.91674	1.63462	3.23655e-06
OE9A021626	4.28785	2.72516	3.24735e-06
OE9A097203	-3.8186	7.06234	3.37091e-06
OE9A044272	-4.75193	1.78419	3.39205e-06
OE9A094265	-6.10489	0.947904	3.67569e-06
OE9A045868	-4.89422	1.61349	3.69692e-06
OE9A075119	4.10621	3.259	3.78919e-06
OE9A042803	4.51435	2.15186	3.79979e-06
OE9A039504	-3.78638	7.9349	3.83702e-06
OE9A036718	-8.93124	0.584123	3.83702e-06
OE9A017042	-8.93124	0.584123	3.83702e-06
OE9A011380	-8.93124	0.584123	3.83702e-06
OE9A059343	3.77639	9.18275	3.83949e-06
OE9A112232	-3.88516	4.54708	3.91588e-06
OE9A098545	-4.29961	2.4539	3.9189e-06
OE9A110337	-3.7956	6.57728	3.98478e-06
OE9A091265	-4.19989	2.69958	3.98883e-06
OE9A006921	4.11938	3.14191	4.01012e-06
OE9A025113	-3.81963	5.52638	4.01558e-06
OE9A063988	-3.89465	4.3613	4.10874e-06
OE9A029345	3.9789	3.51863	4.26851e-06
OE9A026458	-8.90783	0.562199	4.31051e-06
OE9A114813	-4.70063	1.73613	4.49748e-06
OE9A111862	-8.88403	0.539936	4.95143e-06
OE9A054970	-8.88403	0.539936	4.95143e-06
OE9A071170	5.44103	1.14176	5.09131e-06
OE9A010239	-4.83633	1.55927	5.09131e-06
OE9A013033	4.07806	3.10321	5.10303e-06
OE9A113952	-4.02171	3.35409	5.27682e-06
OE9A063093	-4.39437	2.09801	5.44668e-06
OE9A103289	-4.14526	2.6486	5.53352e-06
OE9A063859	-8.85983	0.517322	5.63635e-06
OE9A039535	4.59818	1.83102	5.64598e-06
OE9A001970	-4.55391	1.84915	5.64598e-06
OE9A092931	3.8506	4.21316	5.64968e-06
OE9A011652	-5.03453	1.35763	5.74983e-06
OE9A044698	-4.15926	2.55739	5.80206e-06
OE9A079556	-4.45624	1.97066	5.80206e-06
OE9A120825	-3.87038	4.01931	5.87095e-06
OE9A095147	-5.37158	1.13797	6.01014e-06
OE9A080324	-3.94818	3.54504	6.01934e-06
OE9A022460	5.06737	1.32726	6.17985e-06
OE9A014201	4.08714	2.89281	6.27203e-06
OE9A100739	8.83691	0.47656	6.27832e-06
OE9A065956	4.31296	2.27492	6.27832e-06
OE9A114448	-8.83522	0.494347	6.27832e-06
OE9A094057	-8.83522	0.494347	6.27832e-06
OE9A078521	-8.83522	0.494347	6.27832e-06
OE9A084141	-4.43833	1.95396	6.32387e-06
OE9A069414	-4.09042	2.69473	6.35234e-06
OE9A114180	6.05187	0.837698	6.56339e-06
OE9A008004	4.6842	1.66066	6.78504e-06
OE9A111309	3.86061	3.70795	6.8522e-06
OE9A070328	-8.81019	0.470998	7.18473e-06
OE9A027557	-8.81019	0.470998	7.18473e-06
OE9A074674	-3.71575	5.58688	7.28283e-06
OE9A089577	-4.49467	1.79389	7.28283e-06
OE9A101525	-4.50471	1.80325	7.28283e-06
OE9A051263	-4.50471	1.80325	7.28283e-06
OE9A015990	-5.97301	0.824482	7.28283e-06
OE9A079854	-4.33619	2.04378	7.36118e-06
OE9A064868	-3.74104	4.97192	7.42019e-06
OE9A044338	3.86396	3.50365	7.56646e-06
OE9A029328	-4.60342	1.64537	7.5979e-06
OE9A107250	-4.10484	2.50675	7.7608e-06
OE9A108408	4.64975	1.62834	8.03735e-06
OE9A074678	-5.95315	0.805953	8.03735e-06
OE9A024914	-5.95315	0.805953	8.03735e-06
OE9A120723	-8.78471	0.447264	8.03735e-06
OE9A119321	-8.78471	0.447264	8.03735e-06
OE9A117450	-8.78471	0.447264	8.03735e-06
OE9A065531	-8.78471	0.447264	8.03735e-06
OE9A017022	-3.77253	4.24774	8.06525e-06
OE9A046305	-4.96491	1.29262	8.16186e-06
OE9A103217	3.83105	3.60106	8.22136e-06
OE9A064773	3.95206	3.17552	8.22537e-06
OE9A019513	4.09394	2.64104	8.24602e-06
OE9A059045	3.71507	4.76518	8.36211e-06
OE9A109257	-4.73859	1.46804	8.36211e-06
OE9A061488	-4.46411	1.76544	8.45059e-06
OE9A012987	3.85725	3.30693	8.80353e-06
OE9A061854	-5.933	0.787182	8.80353e-06
OE9A120938	-8.75878	0.423132	9.11417e-06
OE9A089670	-8.75878	0.423132	9.11417e-06
OE9A003335	-8.75878	0.423132	9.11417e-06
OE9A015405	-3.66203	5.70547	9.16332e-06
OE9A120573	-4.44337	1.74616	9.48188e-06
OE9A057430	-4.44337	1.74616	9.48188e-06
OE9A023590	-4.71308	1.4443	9.62003e-06
OE9A091803	-5.91258	0.768162	9.80301e-06
OE9A042228	3.7701	3.77073	1.0173e-05
OE9A074381	-4.92146	1.25216	1.03218e-05
OE9A058929	-4.21048	2.09062	1.03831e-05
OE9A010940	8.73023	0.376539	1.04085e-05
OE9A008186	3.67664	4.69541	1.04085e-05
OE9A106311	-8.73236	0.398587	1.04085e-05
OE9A073651	-8.73236	0.398587	1.04085e-05
OE9A091349	3.65241	5.32908	1.06152e-05
OE9A028973	-4.1098	2.27718	1.06152e-05
OE9A113721	-3.58903	8.75444	1.07649e-05
OE9A017417	-5.89186	0.748888	1.08597e-05
OE9A120297	3.98267	2.71445	1.18111e-05
OE9A088368	3.67868	4.57075	1.18498e-05
OE9A071489	4.4608	1.70237	1.18619e-05
OE9A106456	-8.70546	0.373616	1.18619e-05
OE9A088494	-8.70546	0.373616	1.18619e-05
OE9A054170	-8.70546	0.373616	1.18619e-05
OE9A040312	-8.70546	0.373616	1.18619e-05
OE9A027476	-8.70546	0.373616	1.18619e-05
OE9A023390	-8.70546	0.373616	1.18619e-05
OE9A025182	4.22952	2.04952	1.23562e-05
OE9A063257	3.95502	2.76971	1.23562e-05
OE9A018293	-3.68495	4.24278	1.24169e-05
OE9A119195	-4.04937	2.34301	1.24169e-05
OE9A011682	3.78	3.33371	1.2481e-05
OE9A088229	3.66014	4.55362	1.28777e-05
OE9A094680	-4.87667	1.21053	1.28777e-05
OE9A022715	-4.87667	1.21053	1.28777e-05
OE9A085915	-5.20388	0.98172	1.28777e-05
OE9A018718	-5.20388	0.98172	1.28777e-05
OE9A059292	-3.82696	3.28257	1.29679e-05
OE9A046901	-4.00272	2.41209	1.32972e-05
OE9A076182	4.16436	2.13616	1.34343e-05
OE9A090881	-8.67805	0.348203	1.34343e-05
OE9A088755	-8.67805	0.348203	1.34343e-05
OE9A052441	-8.67805	0.348203	1.34343e-05
OE9A028258	-8.67805	0.348203	1.34343e-05
OE9A026490	-8.67805	0.348203	1.34343e-05
OE9A105413	4.54115	1.5268	1.37715e-05
OE9A108115	3.85256	3.08307	1.37715e-05
OE9A034176	-3.83295	2.93149	1.40912e-05
OE9A031186	-4.093	2.12856	1.46221e-05
OE9A026617	-3.55449	6.50359	1.47179e-05
OE9A015500	-4.2663	1.79416	1.48713e-05
OE9A043240	-4.13437	2.02014	1.55045e-05
OE9A093558	-8.6501	0.322332	1.55045e-05
OE9A092000	-8.6501	0.322332	1.55045e-05
OE9A086905	-8.6501	0.322332	1.55045e-05
OE9A036419	-8.6501	0.322332	1.55045e-05
OE9A099081	3.7467	3.2046	1.56621e-05
OE9A064167	-4.46271	1.5147	1.56893e-05
OE9A003277	-4.46271	1.5147	1.56893e-05
OE9A008063	-3.80902	3.15664	1.57664e-05
OE9A005391	-3.83578	2.79251	1.59787e-05
OE9A116297	-3.55075	5.81579	1.64453e-05
OE9D001549	4.50306	1.49131	1.68345e-05
OE9A026894	4.16703	1.9914	1.69266e-05
OE9A010779	-3.53436	5.78541	1.74138e-05
OE9A051863	8.61504	0.269096	1.77644e-05
OE9A078179	3.65513	3.76553	1.77644e-05
OE9A121390	-8.6216	0.295987	1.77644e-05
OE9A118110	-8.6216	0.295987	1.77644e-05
OE9A087627	-8.6216	0.295987	1.77644e-05
OE9A035043	-8.6216	0.295987	1.77644e-05
OE9A030105	-8.6216	0.295987	1.77644e-05
OE9A054316	-4.59237	1.33233	1.79252e-05
OE9A065578	5.83653	0.636031	1.85602e-05
OE9A010707	4.14867	1.97435	1.85602e-05
OE9A097729	-3.61665	4.10382	1.85602e-05
OE9A012507	-5.78354	0.648439	1.85602e-05
OE9A102438	4.62364	1.29982	1.93547e-05
OE9A009623	-4.57831	1.31933	1.93547e-05
OE9A005701	-3.81305	2.69521	2.00058e-05
OE9A062566	3.50377	5.93185	2.03434e-05
OE9A067051	8.58474	0.240943	2.03889e-05
OE9A117548	5.17516	0.892665	2.03889e-05
OE9A101160	3.51598	5.35936	2.03889e-05
OE9A114123	-8.59253	0.26915	2.03889e-05
OE9A109478	-8.59253	0.26915	2.03889e-05
OE9A063735	-8.59253	0.26915	2.03889e-05
OE9A048973	-8.59253	0.26915	2.03889e-05
OE9A009922	-8.59253	0.26915	2.03889e-05
OE9A039231	3.64544	3.54699	2.07642e-05
OE9A016475	-3.61781	3.84933	2.12303e-05
OE9A002434	-3.93396	2.23653	2.20738e-05
OE9A013989	-3.60881	3.8718	2.21861e-05
OE9A103360	3.65806	3.31328	2.24143e-05
OE9A118645	4.59393	1.27221	2.24453e-05
OE9A088647	-5.09303	0.879113	2.25516e-05
OE9A022664	-4.01013	2.05212	2.26383e-05
OE9A043560	4.81888	1.09486	2.27284e-05
OE9A122020	-3.96512	2.1436	2.27284e-05
OE9A070598	3.44377	12.5672	2.2866e-05
OE9A085183	-3.50449	5.28929	2.2866e-05
OE9A112578	-3.73742	2.84356	2.2866e-05
OE9A103002	-3.87007	2.39383	2.2866e-05
OE9A046112	5.78932	0.592094	2.31205e-05
OE9A038454	-4.1168	1.84062	2.31205e-05
OE9A045236	-5.73783	0.606208	2.31205e-05
OE9A007377	-3.71924	2.89273	2.32676e-05
OE9A053068	-4.05401	1.94603	2.32676e-05
OE9A069679	-8.56286	0.241802	2.32676e-05
OE9A069616	-8.56286	0.241802	2.32676e-05
OE9A064550	-8.56286	0.241802	2.32676e-05
OE9A062028	-3.5847	3.90924	2.37954e-05
OE9A059814	5.13569	0.85596	2.44749e-05
OE9A077469	4.04415	2.02466	2.44749e-05
OE9A069627	-5.0737	0.861277	2.44749e-05
OE9A027435	3.59755	3.61158	2.4817e-05
OE9A032364	-3.6891	3.20719	2.55553e-05
OE9A007584	-3.74644	2.71037	2.55669e-05
OE9A098378	5.76512	0.569615	2.59769e-05
OE9A051744	3.61171	3.39856	2.64531e-05
OE9A080352	8.52218	0.18294	2.67725e-05
OE9A002646	8.52218	0.18294	2.67725e-05
OE9A024119	-4.24193	1.55989	2.67725e-05
OE9A120814	-8.53257	0.213924	2.67725e-05
OE9A107903	-8.53257	0.213924	2.67725e-05
OE9A096523	-8.53257	0.213924	2.67725e-05
OE9A064447	-8.53257	0.213924	2.67725e-05
OE9A062870	-8.53257	0.213924	2.67725e-05
OE9A032037	-8.53257	0.213924	2.67725e-05
OE9A026522	-8.53257	0.213924	2.67725e-05
OE9A022433	-8.53257	0.213924	2.67725e-05
OE9A057520	-3.78295	2.50156	2.75464e-05
OE9A107311	3.77845	2.68297	2.76506e-05
OE9A092965	-3.44354	5.6789	2.76711e-05
OE9A081662	-4.01681	1.91183	2.8013e-05
OE9A048401	-4.34736	1.40827	2.8013e-05
OE9A084384	3.9086	2.26731	2.81971e-05
OE9A001097	3.62732	3.14474	2.81971e-05
OE9A121569	-5.69062	0.562699	2.88334e-05
OE9A038570	-5.69062	0.562699	2.88334e-05
OE9A050652	4.00789	1.99115	2.91126e-05
OE9A027196	-4.05632	1.78502	2.97504e-05
OE9A082107	-3.52314	4.01807	2.98434e-05
OE9A086418	-8.50163	0.185493	3.12693e-05
OE9A001928	-8.50163	0.185493	3.12693e-05
OE9A111494	3.41067	6.16407	3.14652e-05
OE9A115131	-4.68213	1.03081	3.14652e-05
OE9A097631	-4.68213	1.03081	3.14652e-05
OE9A050816	-3.66077	2.83917	3.15776e-05
OE9A106229	-3.53432	3.80355	3.19787e-05
OE9A089918	-3.94022	1.98792	3.20353e-05
OE9A102500	-4.20545	1.52636	3.20353e-05
OE9A094187	-4.32043	1.38351	3.21767e-05
OE9A051871	5.71548	0.523582	3.23352e-05
OE9A091487	-3.63836	3.16065	3.23352e-05
OE9A093261	-5.66642	0.54044	3.23352e-05
OE9A072543	-5.66642	0.54044	3.23352e-05
OE9A024080	5.0744	0.799097	3.25428e-05
OE9A052275	-3.84891	2.15848	3.36383e-05
OE9A018016	4.246	1.50292	3.41407e-05
OE9A038241	-4.66467	1.01476	3.42247e-05
OE9A064445	-3.57656	3.38028	3.53048e-05
OE9A051493	3.9261	2.04905	3.60242e-05
OE9A036656	-3.96892	1.8679	3.60242e-05
OE9A118646	-8.47001	0.156489	3.60242e-05
OE9A097645	-8.47001	0.156489	3.60242e-05
OE9A085078	-8.47001	0.156489	3.60242e-05
OE9A072461	-8.47001	0.156489	3.60242e-05
OE9A016156	-8.47001	0.156489	3.60242e-05
OE9A106206	-5.64182	0.517831	3.66133e-05
OE9A045187	-4.01454	1.74672	3.68064e-05
OE9A047992	-3.48081	3.97941	3.68535e-05
OE9A103630	3.47326	4.11278	3.69335e-05
OE9A112104	3.77642	2.43814	3.70423e-05
OE9A102664	3.49489	3.77254	3.74504e-05
OE9A085935	-4.16801	1.49204	3.88615e-05
OE9A011771	3.71435	2.62406	3.95381e-05
OE9A090310	-4.97295	0.768619	4.03255e-05
OE9A048790	-3.5284	3.49476	4.05117e-05
OE9A067115	3.75597	2.41936	4.16009e-05
OE9A012883	5.66406	0.476038	4.16992e-05
OE9A106676	-8.43768	0.126887	4.22596e-05
OE9A066371	-8.43768	0.126887	4.22596e-05
OE9A046509	-8.43768	0.126887	4.22596e-05
OE9A032990	-8.43768	0.126887	4.22596e-05
OE9A064072	3.9325	1.92171	4.2726e-05
OE9A007661	3.74909	2.41305	4.2896e-05
OE9A045050	4.04214	1.71211	4.36712e-05
OE9A084680	3.64037	2.82708	4.36712e-05
OE9A115865	-3.98239	1.71731	4.36712e-05
OE9A089729	4.4521	1.14099	4.41015e-05
OE9A006876	-4.14251	1.46869	4.43662e-05
OE9A105070	3.49055	3.44223	4.48009e-05
OE9A118772	-4.0475	1.59296	4.54945e-05
OE9A033414	-3.3386	6.08646	4.64996e-05
OE9A019875	-3.4564	3.79201	4.6624e-05
OE9A085906	-5.5913	0.471517	4.71362e-05
OE9A050899	-5.5913	0.471517	4.71362e-05
OE9A030033	3.41711	4.19202	4.78829e-05
OE9A009455	-4.39798	1.15346	4.79455e-05
OE9A091682	3.45101	3.73251	4.80074e-05
OE9A120961	-8.40461	0.0966612	4.90499e-05
OE9A100738	-8.40461	0.0966612	4.90499e-05
OE9A091040	-8.40461	0.0966612	4.90499e-05
OE9A077726	-8.40461	0.0966612	4.90499e-05
OE9A077284	-8.40461	0.0966612	4.90499e-05
OE9A076537	-8.40461	0.0966612	4.90499e-05
OE9A058812	-8.40461	0.0966612	4.90499e-05
OE9A036728	-8.40461	0.0966612	4.90499e-05
OE9A018563	-8.40461	0.0966612	4.90499e-05
OE9A048013	3.5344	2.95809	4.90634e-05
OE9A065745	4.16666	1.42981	5.0477e-05
OE9A079686	-3.84778	1.90341	5.17945e-05
OE9A002694	-4.38188	1.13874	5.17945e-05
OE9A043522	-3.42158	3.84528	5.2833e-05
OE9A045610	-3.59813	2.57493	5.40081e-05
OE9A069314	-4.90894	0.710015	5.5449e-05
OE9A053500	-4.90894	0.710015	5.5449e-05
OE9A003137	-3.39549	4.0022	5.58206e-05
OE9A045473	-4.3656	1.12386	5.66733e-05
OE9A106288	-3.32284	5.06942	5.71465e-05
OE9A068936	8.35274	0.0268812	5.74785e-05
OE9A054785	8.35274	0.0268812	5.74785e-05
OE9A113005	3.92954	1.77223	5.74785e-05
OE9A119976	3.3316	4.95614	5.74785e-05
OE9A114028	-4.20736	1.27998	5.74785e-05
OE9A111762	-8.37076	0.065786	5.74785e-05
OE9A098326	-8.37076	0.065786	5.74785e-05
OE9A088404	-8.37076	0.065786	5.74785e-05
OE9A077661	-8.37076	0.065786	5.74785e-05
OE9A052365	-8.37076	0.065786	5.74785e-05
OE9A020353	-8.37076	0.065786	5.74785e-05
OE9A001294	-3.40915	3.77794	5.82177e-05
OE9A060975	-3.34849	4.35942	5.89701e-05
OE9A059105	3.46496	3.13673	6.01211e-05
OE9A104841	-5.53896	0.423661	6.01855e-05
OE9A090824	-5.53896	0.423661	6.01855e-05
OE9A088035	-5.53896	0.423661	6.01855e-05
OE9A101892	3.38084	4.00568	6.03902e-05
OE9A098670	-3.33482	4.65973	6.05692e-05
OE9A016152	-4.33249	1.09364	6.0684e-05
OE9A056606	-3.35508	4.40169	6.07138e-05
OE9A006679	-4.88695	0.689937	6.07995e-05
OE9A014815	3.70402	2.28082	6.12202e-05
OE9A088378	-3.64469	2.28471	6.12202e-05
OE9A119406	-3.44708	3.42075	6.14682e-05
OE9A095911	3.81586	1.94789	6.17665e-05
OE9A100655	-3.40105	3.71227	6.18305e-05
OE9A116630	-3.90446	1.64626	6.45621e-05
OE9A058879	-4.53614	0.897161	6.45621e-05
OE9A104056	3.71671	2.19534	6.47325e-05
OE9A058147	-3.50988	2.76467	6.48256e-05
OE9A017992	-3.28009	5.47444	6.58974e-05
OE9A099658	8.31633	-0.00645303	6.59841e-05
OE9A050745	8.31633	-0.00645303	6.59841e-05
OE9A006521	8.31633	-0.00645303	6.59841e-05
OE9A026012	4.21961	1.22941	6.59841e-05
OE9A061092	3.42466	3.26805	6.59841e-05
OE9A097624	3.3688	3.87429	6.59841e-05
OE9A077415	-3.59217	2.41286	6.59841e-05
OE9A027154	-3.6299	2.27129	6.59841e-05
OE9A121531	-8.3361	0.0342325	6.59841e-05
OE9A077245	-8.3361	0.0342325	6.59841e-05
OE9A060174	-8.3361	0.0342325	6.59841e-05
OE9A058969	-8.3361	0.0342325	6.59841e-05
OE9A057537	-8.3361	0.0342325	6.59841e-05
OE9A055121	-8.3361	0.0342325	6.59841e-05
OE9A048201	-8.3361	0.0342325	6.59841e-05
OE9A042526	-8.3361	0.0342325	6.59841e-05
OE9A034050	-8.3361	0.0342325	6.59841e-05
OE9A025653	-8.3361	0.0342325	6.59841e-05
OE9A023251	-4.86463	0.669575	6.64763e-05
OE9A048991	-3.30277	4.77156	6.66356e-05
OE9A121491	-3.89298	1.63581	6.66356e-05
OE9A044117	-5.51205	0.399122	6.66356e-05
OE9A002988	-5.51205	0.399122	6.66356e-05
OE9A014996	3.6029	2.52213	6.71246e-05
OE9A104392	-3.30404	4.718	6.71809e-05
OE9A025476	-3.30683	4.66367	6.73481e-05
OE9A041376	-3.53059	2.58598	6.80488e-05
OE9A012505	3.88586	1.73224	6.92443e-05
OE9A009560	-3.54302	2.52491	6.93164e-05
OE9A098258	3.23389	7.63884	6.95546e-05
OE9A069514	-3.50315	2.9322	6.98204e-05
OE9A098086	3.64912	2.32164	7.10413e-05
OE9A112627	3.74788	2.00751	7.14971e-05
OE9A114235	3.39679	3.28187	7.35669e-05
OE9A001209	3.2617	5.02569	7.5172e-05
OE9A032573	4.18794	1.20041	7.57527e-05
OE9D004075	-5.48464	0.374156	7.63781e-05
OE9A000983	-5.48464	0.374156	7.63781e-05
OE9A019248	4.55965	0.855518	7.66326e-05
OE9A024239	8.27897	-0.0405719	7.74445e-05
OE9A091336	-8.30059	0.00196993	7.74445e-05
OE9A082698	-8.30059	0.00196993	7.74445e-05
OE9A067364	-8.30059	0.00196993	7.74445e-05
OE9A054659	-8.30059	0.00196993	7.74445e-05
OE9A035241	-8.30059	0.00196993	7.74445e-05
OE9A003455	-8.30059	0.00196993	7.74445e-05
OE9A077205	-3.23384	5.82821	7.7622e-05
OE9A005530	-3.51783	2.50211	7.90832e-05
OE9A001964	-3.56695	2.30482	7.94433e-05
OE9A060150	3.69645	2.0728	7.95355e-05
OE9A067315	-3.42649	3.15749	7.96204e-05
OE9A006872	-3.61258	2.15892	8.06354e-05
OE9A103543	4.17184	1.18569	8.09199e-05
OE9A097827	-3.26947	4.65862	8.09199e-05
OE9A069549	-4.13191	1.21127	8.09199e-05
OE9A033465	-4.13191	1.21127	8.09199e-05
OE9A011672	-3.4488	2.76961	8.15838e-05
OE9A114293	3.35067	3.48752	8.20374e-05
OE9A111255	-4.81892	0.627964	8.20374e-05
OE9A020953	-4.81892	0.627964	8.20374e-05
OE9A004888	-4.81892	0.627964	8.20374e-05
OE9A121567	4.33126	1.03001	8.24225e-05
OE9A106493	-3.20583	6.49593	8.4903e-05
OE9A082704	5.4978	0.323258	8.6585e-05
OE9A027274	-3.91133	1.46901	8.7722e-05
OE9A088962	-3.51028	2.41915	9.00418e-05
OE9A017217	-3.83414	1.58243	9.00418e-05
OE9A102492	3.19357	6.52114	9.07912e-05
OE9A053377	-4.2462	1.01517	9.07912e-05
OE9A110882	8.24062	-0.0755131	9.08814e-05
OE9A069128	-3.77087	1.68757	9.08814e-05
OE9A115953	-8.26418	-0.0310342	9.08814e-05
OE9A111209	-8.26418	-0.0310342	9.08814e-05
OE9A106336	-8.26418	-0.0310342	9.08814e-05
OE9A098085	-8.26418	-0.0310342	9.08814e-05
OE9A096816	-8.26418	-0.0310342	9.08814e-05
OE9A064331	-8.26418	-0.0310342	9.08814e-05
OE9A021672	-8.26418	-0.0310342	9.08814e-05
OE9A084193	4.5185	0.817851	9.17344e-05
OE9A076711	-4.45721	0.825372	9.17344e-05
OE9A002121	-4.79551	0.606698	9.17344e-05
OE9A112140	-3.50353	2.41305	9.20511e-05
OE9A100805	-3.22647	4.85533	9.32889e-05
OE9A060396	-3.9792	1.32003	9.78753e-05
OE9A102039	-3.22711	4.70327	9.83068e-05
OE9A081123	3.3046	3.59977	9.85549e-05
OE9A068761	-4.22831	0.998952	9.85549e-05
OE9A015772	5.46813	0.296152	9.87757e-05
OE9A108452	-3.39741	3.03951	0.000100876
OE9A059584	-3.39302	3.03555	0.000103568
OE9A066218	-4.77171	0.585113	0.000103879
OE9A079210	-3.23951	4.16608	0.000104521
OE9A013906	3.38442	2.76846	0.000105013
OE9A063541	4.27621	0.979715	0.000107257
OE9A088549	3.74691	1.75209	0.000107257
OE9A069072	3.58545	2.17288	0.000107257
OE9A073274	-3.31314	3.44226	0.000107257
OE9A075658	-3.87184	1.43327	0.000107257
OE9A024395	-4.21019	0.982547	0.000107257
OE9A103182	-8.22683	-0.0648148	0.000107257
OE9A089489	-8.22683	-0.0648148	0.000107257
OE9A057358	-8.22683	-0.0648148	0.000107257
OE9A054140	-8.22683	-0.0648148	0.000107257
OE9A051761	-8.22683	-0.0648148	0.000107257
OE9A039427	-8.22683	-0.0648148	0.000107257
OE9A016684	-8.22683	-0.0648148	0.000107257
OE9A016220	-8.22683	-0.0648148	0.000107257
OE9A013671	-8.22683	-0.0648148	0.000107257
OE9A004883	-8.22683	-0.0648148	0.000107257
OE9A000281	-8.22683	-0.0648148	0.000107257
OE9A031797	-3.21651	4.55292	0.000107563
OE9A044078	-3.46928	2.38217	0.000109624
OE9A021353	-3.95009	1.29369	0.000112451
OE9A037900	5.43783	0.268529	0.000112639
OE9A028664	-5.39912	0.296545	0.000112639
OE9A086350	-3.46233	2.37591	0.00011389
OE9A006448	4.7993	0.546274	0.000115472
OE9A032146	-4.74752	0.563198	0.000115472
OE9A001261	-3.56575	2.01306	0.00011804
OE9A015683	3.64317	1.91228	0.000118867
OE9A049959	4.10559	1.12526	0.000120122
OE9A094142	-4.05229	1.13912	0.000120122
OE9A106904	3.97813	1.25747	0.000121411
OE9A014142	-3.77281	1.527	0.000121467
OE9A121600	3.29988	3.15528	0.000122941
OE9A049495	4.45448	0.759446	0.000124642
OE9A114552	-4.39504	0.769075	0.000124642
OE9A014978	-3.25195	3.63599	0.000126624
OE9A113252	8.16073	-0.148028	0.00012715
OE9A098748	8.16073	-0.148028	0.00012715
OE9A027176	-3.52115	2.07642	0.00012715
OE9A059780	-3.70223	1.62559	0.00012715
OE9A022893	-4.17326	0.949164	0.00012715
OE9A115787	-8.18849	-0.0994095	0.00012715
OE9A115453	-8.18849	-0.0994095	0.00012715
OE9A107827	-8.18849	-0.0994095	0.00012715
OE9A103752	-8.18849	-0.0994095	0.00012715
OE9A082226	-8.18849	-0.0994095	0.00012715
OE9A074603	-8.18849	-0.0994095	0.00012715
OE9A057534	-8.18849	-0.0994095	0.00012715
OE9A050078	-8.18849	-0.0994095	0.00012715
OE9A026341	-8.18849	-0.0994095	0.00012715
OE9A017112	-8.18849	-0.0994095	0.00012715
OE9A014338	3.27317	3.28153	0.000127761
OE9A086853	-3.76022	1.51565	0.000127761
OE9A049852	5.40689	0.240369	0.000128076
OE9A040563	-3.46904	2.21652	0.000128076
OE9A053776	-4.01917	1.10922	0.000128076
OE9A004414	-4.72291	0.540944	0.000128076
OE9A001162	-5.36945	0.269714	0.000128076
OE9A044225	3.96255	1.24333	0.00012831
OE9A058908	3.54366	2.13503	0.000129519
OE9A118773	-3.38066	2.5196	0.000134451
OE9A056119	-3.20809	3.85717	0.000135449
OE9A082538	-3.32821	3.02372	0.000135773
OE9A106040	-3.74753	1.50421	0.000136063
OE9A007280	-4.37371	0.749809	0.000136063
OE9A107743	3.45384	2.38693	0.000138111
OE9A116212	3.253	3.29865	0.00013961
OE9A092160	3.43632	2.44359	0.000140935
OE9A097042	-3.38596	2.45559	0.000140935
OE9A087831	4.74789	0.499488	0.000144995
OE9A086809	4.74789	0.499488	0.000144995
OE9A027652	4.74789	0.499488	0.000144995
OE9A005093	4.74789	0.499488	0.000144995
OE9A100409	-4.69787	0.51834	0.000144995
OE9A022447	3.26706	3.08564	0.000145335
OE9A112598	-3.52027	1.97215	0.000146974
OE9A101202	-5.33916	0.242372	0.000147587
OE9A065496	-5.33916	0.242372	0.000147587
OE9A065432	-5.33916	0.242372	0.000147587
OE9A061876	-5.33916	0.242372	0.000147587
OE9A078908	-3.62081	1.69794	0.000147831
OE9A067458	-3.16243	4.36472	0.000148502
OE9A117487	4.41017	0.719158	0.000149402
OE9A084266	-3.37267	2.44367	0.000149402
OE9A120170	-3.98528	1.07868	0.000149402
OE9A006287	-4.35205	0.73028	0.000149402
OE9A096015	-8.1491	-0.134858	0.000149402
OE9A095500	-8.1491	-0.134858	0.000149402
OE9A094320	-8.1491	-0.134858	0.000149402
OE9A091061	-8.1491	-0.134858	0.000149402
OE9A086582	-8.1491	-0.134858	0.000149402
OE9A041908	-8.1491	-0.134858	0.000149402
OE9A030423	-8.1491	-0.134858	0.000149402
OE9A011069	-8.1491	-0.134858	0.000149402
OE9A009607	-8.1491	-0.134858	0.000149402
OE9A008666	-8.1491	-0.134858	0.000149402
OE9A008122	-8.1491	-0.134858	0.000149402
OE9A063061	-4.13535	0.914989	0.000150193
OE9A072809	3.43227	2.36747	0.000150971
OE9A015143	3.19279	3.66448	0.000157946
OE9A059922	-3.33916	2.78416	0.000158459
OE9A048456	-3.15518	4.22162	0.000161056
OE9A014708	-4.67239	0.495375	0.000162193
OE9A010531	3.17612	3.7741	0.000164379
OE9A025976	-3.22404	3.36226	0.000164379
OE9A030955	4.17951	0.891796	0.00016591
OE9A025585	4.17951	0.891796	0.00016591
OE9A090345	3.36705	2.57894	0.00016591
OE9A100575	-3.43951	2.09962	0.00016591
OE9A017969	-4.11602	0.897591	0.00016591
OE9A002373	-3.49228	1.94703	0.000167399
OE9A055729	-3.55042	1.76683	0.000168616
OE9A065426	5.34293	0.182352	0.00016884
OE9A007965	-5.30822	0.214499	0.00016884
OE9A018207	-3.51924	1.85974	0.000172565
OE9A044326	3.89851	1.18531	0.000173084
OE9A071337	-3.85907	1.21164	0.000173084
OE9A003942	-3.10019	4.75414	0.000173434
OE9A044537	3.28219	2.67657	0.000173738
OE9A084812	3.36672	2.51571	0.000174246
OE9A082675	-3.69559	1.45752	0.000174246
OE9A011881	-3.05082	7.09917	0.000176534
OE9A018456	-3.45082	2.0133	0.000178365
OE9A011759	8.07614	-0.224361	0.00017875
OE9A108050	-8.1086	-0.171205	0.00017875
OE9A070674	-8.1086	-0.171205	0.00017875
OE9A056651	-8.1086	-0.171205	0.00017875
OE9A038988	-8.1086	-0.171205	0.00017875
OE9A038977	-8.1086	-0.171205	0.00017875
OE9A029958	-8.1086	-0.171205	0.00017875
OE9A025951	-8.1086	-0.171205	0.00017875
OE9A004218	-8.1086	-0.171205	0.00017875
OE9A011105	-3.08686	4.98406	0.000181194
OE9A100979	-4.64646	0.472036	0.00018158
OE9A108351	-3.47331	1.93004	0.000182864
OE9A064753	3.14367	3.90311	0.000184912
OE9A114831	3.41233	2.27325	0.000185754
OE9A063427	3.04948	6.03045	0.000185857
OE9A051432	-3.28442	2.84006	0.000187154
OE9A088210	3.46525	2.06429	0.000187562
OE9A080901	-3.36655	2.20972	0.000191773
OE9A061314	4.00014	1.02961	0.000192039
OE9A024891	3.79068	1.29875	0.000192039
OE9A017777	3.79068	1.29875	0.000192039
OE9A096393	-3.11327	4.05304	0.000192039
OE9A072455	-3.27933	2.83551	0.000192039
OE9A044524	-3.46373	1.92147	0.000192039
OE9A004437	3.32466	2.60116	0.000192594
OE9A082299	5.30986	0.152449	0.000193131
OE9A114539	-5.2766	0.186075	0.000193131
OE9A052023	-5.2766	0.186075	0.000193131
OE9A041257	-5.2766	0.186075	0.000193131
OE9A116174	-3.30871	2.70136	0.000193633
OE9A048050	-3.1505	3.62839	0.000194949
OE9A061541	3.35257	2.43719	0.000195038
OE9A086159	-3.66891	1.4336	0.000196417
OE9A106075	3.08917	4.38519	0.000196477
OE9A002979	-4.07656	0.862152	0.000197788
OE9A095255	-3.17468	3.38445	0.000198319
OE9A113343	3.09132	4.23095	0.000198571
OE9A007284	-3.60531	1.53857	0.000200264
OE9A081033	-3.11059	3.94909	0.00020051
OE9A030776	-3.29601	2.44386	0.000201433
OE9A062208	-4.28507	0.670052	0.000202962
OE9A001647	4.66715	0.426347	0.000203933
OE9A005431	-3.73184	1.30727	0.000205191
OE9A018626	3.38889	2.25218	0.000206393
OE9A089703	-3.915	1.01558	0.000208362
OE9A062202	-3.05601	4.99648	0.000208958
OE9A074171	3.11756	3.83639	0.000210644
OE9A027235	-3.38771	2.05331	0.000211647
OE9A117897	-8.06693	-0.208496	0.000211647
OE9A115835	-8.06693	-0.208496	0.000211647
OE9A104933	-8.06693	-0.208496	0.000211647
OE9A099425	-8.06693	-0.208496	0.000211647
OE9A071743	-8.06693	-0.208496	0.000211647
OE9A055252	-8.06693	-0.208496	0.000211647
OE9A050885	-8.06693	-0.208496	0.000211647
OE9A047598	-8.06693	-0.208496	0.000211647
OE9A045292	-8.06693	-0.208496	0.000211647
OE9A044298	-8.06693	-0.208496	0.000211647
OE9A040151	-8.06693	-0.208496	0.000211647
OE9A005229	-8.06693	-0.208496	0.000211647
OE9A105387	-3.05756	4.67981	0.000212216
OE9A023760	-3.29731	2.3763	0.000213122
OE9A024788	-3.81131	1.1688	0.000213122
OE9A080904	-3.21593	3.01194	0.000214848
OE9A058595	-3.07762	4.09769	0.000218351
OE9A113149	5.27601	0.121917	0.000221466
OE9A022168	3.2221	2.6764	0.000221466
OE9A103408	-5.24427	0.157077	0.000221466
OE9A010031	-5.24427	0.157077	0.000221466
OE9A078390	4.31725	0.635056	0.000224093
OE9A064559	4.31725	0.635056	0.000224093
OE9A052630	-4.26203	0.649401	0.000224093
OE9A113017	2.98884	8.37929	0.000224585
OE9A095953	-3.52854	1.6153	0.000226299
OE9A027553	3.22846	2.57294	0.000227986
OE9A100205	2.99123	7.46822	0.00022808
OE9A096934	3.47862	1.87577	0.000228328
OE9A115439	-4.59315	0.42419	0.000228328
OE9A024826	-4.59315	0.42419	0.000228328
OE9A083825	-3.32661	2.17409	0.000228662
OE9A049461	3.16326	3.03295	0.000229027
OE9A105896	3.84854	1.14022	0.00022979
OE9A060148	3.84854	1.14022	0.00022979
OE9A085564	-3.11455	3.54146	0.000235403
OE9A058678	-3.20015	2.95419	0.000235743
OE9A098947	-3.62793	1.39695	0.000236736
OE9A015352	-4.03599	0.825817	0.000236736
OE9A031331	-3.56722	1.50453	0.000238413
OE9A044001	-3.51658	1.60463	0.000239279
OE9A054628	2.9916	6.3477	0.000241096
OE9A073572	3.036	4.65542	0.000241328
OE9A059724	-3.06179	4.00725	0.000241328
OE9A110592	-3.15915	3.16186	0.000241926
OE9A096789	-3.0682	4.12605	0.000243716
OE9A048192	-2.98058	6.86209	0.000244993
OE9A108413	3.03802	4.38341	0.0002488
OE9A016801	-3.06261	4.13909	0.0002488
OE9A119493	-3.76191	1.12463	0.00024934
OE9A115222	7.98629	-0.304936	0.000249741
OE9A065277	7.98629	-0.304936	0.000249741
OE9A054334	7.98629	-0.304936	0.000249741
OE9A009411	7.98629	-0.304936	0.000249741
OE9A003655	3.10218	3.4473	0.000249741
OE9A009908	-2.99523	5.58349	0.000249741
OE9A040864	-3.12124	3.3689	0.000249741
OE9A105322	-3.12881	3.31084	0.000249741
OE9A064921	-3.39485	1.86001	0.000249741
OE9A109361	-3.50452	1.59388	0.000249741
OE9A002316	-3.68704	1.26722	0.000249741
OE9A120410	-8.02403	-0.246781	0.000249741
OE9A090712	-8.02403	-0.246781	0.000249741
OE9A089421	-8.02403	-0.246781	0.000249741
OE9A079009	-8.02403	-0.246781	0.000249741
OE9A073738	-8.02403	-0.246781	0.000249741
OE9A068373	-8.02403	-0.246781	0.000249741
OE9A033264	-8.02403	-0.246781	0.000249741
OE9A029216	-8.02403	-0.246781	0.000249741
OE9A025986	-8.02403	-0.246781	0.000249741
OE9A024568	-8.02403	-0.246781	0.000249741
OE9A021365	-8.02403	-0.246781	0.000249741
OE9A020687	-8.02403	-0.246781	0.000249741
OE9A010500	-8.02403	-0.246781	0.000249741
OE9A040143	5.24135	0.0907267	0.00025135
OE9A097076	-5.2112	0.127481	0.00025135
OE9A119328	3.1679	2.7777	0.000252603
OE9A006951	-3.30211	2.15229	0.000253049
OE9A080184	4.6107	0.375451	0.000253506
OE9A106091	-4.56573	0.399656	0.000253506
OE9A113573	-3.38473	1.85101	0.000259867
OE9A055028	3.0633	3.83151	0.00026426
OE9A104721	-3.74506	1.10961	0.000266025
OE9A091396	3.02537	4.17232	0.000270176
OE9A065170	-3.20518	2.49131	0.000272256
OE9A062827	-3.26882	2.20288	0.000274301
OE9A048629	-3.07397	3.53315	0.000280973
OE9A022930	-3.48009	1.57213	0.000283471
OE9A014079	3.90597	0.944762	0.00028856
OE9A030160	3.63128	1.33887	0.00028856
OE9A003141	3.63128	1.33887	0.00028856
OE9A072627	3.23531	2.52123	0.00028856
OE9A057139	3.15801	2.67095	0.00028856
OE9A105997	3.13727	2.79708	0.00028856
OE9A107884	-3.84112	0.949585	0.00028856
OE9A066150	-3.84112	0.949585	0.00028856
OE9A029117	-3.84112	0.949585	0.00028856
OE9A048699	3.79678	1.09368	0.000289355
OE9A120936	2.95897	5.76826	0.000290124
OE9A051451	3.16176	2.6227	0.000290798
OE9A092306	3.12939	2.83521	0.000293507
OE9A045115	5.20583	0.058851	0.000294494
OE9A068106	-5.17735	0.0972629	0.000294494
OE9A056228	-5.17735	0.0972629	0.000294494
OE9A025781	3.48465	1.64818	0.000295349
OE9A063162	3.56427	1.44126	0.000300078
OE9A069581	3.32148	2.11137	0.000300078
OE9A111640	2.95043	5.79691	0.000300078
OE9A107965	-7.93419	-0.326559	0.000300078
OE9A106151	-7.93419	-0.326559	0.000300078
OE9A104509	-7.93419	-0.326559	0.000300078
OE9A098332	-7.93419	-0.326559	0.000300078
OE9A091160	-7.93419	-0.326559	0.000300078
OE9A032025	-7.93419	-0.326559	0.000300078
OE9A019874	-7.93419	-0.326559	0.000300078
OE9A010840	-7.93419	-0.326559	0.000300078
OE9A010808	-7.93419	-0.326559	0.000300078
OE9A099202	-7.97981	-0.286116	0.000300078
OE9A090061	-7.97981	-0.286116	0.000300078
OE9A074281	-7.97981	-0.286116	0.000300078
OE9A065427	-7.97981	-0.286116	0.000300078
OE9A059366	-7.97981	-0.286116	0.000300078
OE9A025723	-7.97981	-0.286116	0.000300078
OE9A023800	-7.97981	-0.286116	0.000300078
OE9A014040	-7.97981	-0.286116	0.000300078
OE9A007885	-7.97981	-0.286116	0.000300078
OE9A080790	-3.00008	4.32996	0.000301322
OE9A118660	-3.16996	2.52014	0.000301709
OE9A098500	4.2434	0.568611	0.000302342
OE9A021590	-3.20608	2.36391	0.000302342
OE9A042946	-3.57141	1.34659	0.000302342
OE9A072672	3.44221	1.73139	0.00030255
OE9A041344	-3.64081	1.22602	0.00030561
OE9A041514	-3.41626	1.64714	0.000307833
OE9A071570	-3.01095	3.90214	0.000307908
OE9A002097	-2.94864	5.4711	0.000309689
OE9A047418	-3.01107	4.1112	0.000309689
OE9A015180	-3.82204	0.932602	0.000309689
OE9A003786	-3.12241	2.97116	0.000313296
OE9A019512	-3.0282	3.67296	0.000316721
OE9A034942	3.34388	1.95559	0.000318523
OE9A028763	3.20874	2.49756	0.000321536
OE9A042621	-3.25181	2.10766	0.000321536
OE9A061390	3.60126	1.31201	0.000324674
OE9A064440	4.55196	0.322702	0.000325692
OE9A067352	3.03903	3.47455	0.000325692
OE9A001281	-2.96831	4.56342	0.000325692
OE9A058084	-3.40449	1.63671	0.000325692
OE9A038644	-3.62507	1.21201	0.000330125
OE9A110811	-3.03709	3.47279	0.000338348
OE9A079169	5.16942	0.0262587	0.000339893
OE9A001064	4.21792	0.545768	0.000339893
OE9A061950	-4.16602	0.563697	0.000339893
OE9A097933	-5.1427	0.0663947	0.000339893
OE9A039023	3.8665	0.909381	0.000340019
OE9A080997	-3.80271	0.915415	0.000340019
OE9A098443	3.30882	2.0149	0.000341858
OE9A029055	3.30882	2.0149	0.000341858
OE9A026749	2.94161	4.89969	0.000342329
OE9A018636	-3.39263	1.62619	0.000345424
OE9A104433	3.06198	3.05705	0.00034717
OE9A039142	2.94239	4.74047	0.00034717
OE9A053108	-3.3225	1.7958	0.000347737
OE9A025812	3.25519	2.2089	0.000349275
OE9A031799	2.91627	5.84139	0.00035386
OE9A114852	-3.2889	1.86921	0.000358184
OE9A001489	3.05753	3.01611	0.000360598
OE9A003309	7.93917	-0.346967	0.000363274
OE9A109173	3.74309	1.04559	0.000363274
OE9A106794	-7.88708	-0.368175	0.000363274
OE9A072565	-7.88708	-0.368175	0.000363274
OE9A064960	-7.88708	-0.368175	0.000363274
OE9A048292	-7.88708	-0.368175	0.000363274
OE9A046955	-7.88708	-0.368175	0.000363274
OE9A043468	-7.88708	-0.368175	0.000363274
OE9A022786	-7.88708	-0.368175	0.000363274
OE9A012994	-7.88708	-0.368175	0.000363274
OE9A010521	-7.88708	-0.368175	0.000363274
OE9A084736	-2.98693	3.75278	0.000364263
OE9A112169	2.89002	7.10827	0.00036914
OE9A034334	4.52166	0.29559	0.000370684
OE9A079015	-4.48022	0.323435	0.000370684
OE9A052008	-3.78311	0.898022	0.000370978
OE9A033222	-3.52753	1.30763	0.000371732
OE9A052504	-3.41715	1.51628	0.000374935
OE9A113702	4.19199	0.522558	0.000378554
OE9A031947	4.19199	0.522558	0.000378554
OE9A039392	3.01859	3.3149	0.000378554
OE9A067580	-2.91412	5.11476	0.000378554
OE9A042315	-3.14647	2.3767	0.000378554
OE9A081700	-3.46043	1.40961	0.000387069
OE9A116388	-3.23245	2.0057	0.000389923
OE9A004263	-3.0093	3.3912	0.000393873
OE9A050549	5.13206	-0.00708311	0.000395935
OE9A038126	5.13206	-0.00708311	0.000395935
OE9A057532	-5.10718	0.0348482	0.000395935
OE9A082516	-3.32678	1.68844	0.000396798
OE9A049570	3.09233	2.56122	0.000397559
OE9A077839	-3.40423	1.50485	0.000399365
OE9A099468	-3.5126	1.2944	0.000399756
OE9A053686	3.29434	1.91151	0.000400312
OE9A100291	3.08467	2.60602	0.000400827
OE9A022683	-2.95576	3.85346	0.000404978
OE9A023347	-3.29035	1.76738	0.000404978
OE9A011671	-3.76325	0.880414	0.00040723
OE9A097141	3.08585	2.5555	0.000409806
OE9A033406	3.96417	0.698112	0.000419459
OE9A018209	3.96417	0.698112	0.000419459
OE9A088366	-3.17843	2.12291	0.000419459
OE9A038906	-3.90695	0.710952	0.000419459
OE9A109063	-3.03127	3.12156	0.000420623
OE9A108472	-3.125	2.35777	0.000421916
OE9A016532	3.44173	1.47766	0.000425668
OE9A119268	4.16557	0.498971	0.000426009
OE9A098663	4.16557	0.498971	0.000426009
OE9A015284	-3.21397	1.98939	0.000426009
OE9A049945	-4.11551	0.518849	0.000426009
OE9A032493	3.70615	1.01262	0.000430229
OE9A036079	-3.04238	3.02051	0.000432336
OE9A102944	-2.93899	4.02982	0.000439677
OE9A068139	-3.00566	3.2019	0.000439677
OE9A120981	-7.83838	-0.411034	0.000439677
OE9A118429	-7.83838	-0.411034	0.000439677
OE9A111954	-7.83838	-0.411034	0.000439677
OE9A108521	-7.83838	-0.411034	0.000439677
OE9A102452	-7.83838	-0.411034	0.000439677
OE9A100763	-7.83838	-0.411034	0.000439677
OE9A096895	-7.83838	-0.411034	0.000439677
OE9A093024	-7.83838	-0.411034	0.000439677
OE9A078084	-7.83838	-0.411034	0.000439677
OE9A077633	-7.83838	-0.411034	0.000439677
OE9A059026	-7.83838	-0.411034	0.000439677
OE9A048133	-7.83838	-0.411034	0.000439677
OE9A038853	-7.83838	-0.411034	0.000439677
OE9A025277	-7.83838	-0.411034	0.000439677
OE9A023056	-7.83838	-0.411034	0.000439677
OE9A015952	-7.83838	-0.411034	0.000439677
OE9A015077	-7.83838	-0.411034	0.000439677
OE9A007806	-7.83838	-0.411034	0.000439677
OE9A094169	2.96293	3.58477	0.00044421
OE9A058054	2.86473	5.56515	0.000451259
OE9A055572	3.29931	1.81936	0.000452811
OE9A024409	-3.03084	2.97143	0.000457884
OE9A013672	-3.02866	3.00843	0.000459442
OE9A015233	3.94076	0.677239	0.000460663
OE9A020097	-3.88428	0.690882	0.000460663
OE9A104244	-5.07077	0.00259295	0.000460663
OE9A033601	-5.07077	0.00259295	0.000460663
OE9A121611	2.97349	3.30459	0.000462249
OE9A053999	2.93712	3.84283	0.000462655
OE9A015666	2.89796	4.28814	0.000475404
OE9A112544	4.13867	0.474993	0.000477347
OE9A042613	-4.42025	0.270277	0.000484182
OE9A119059	-3.31933	1.56144	0.000488147
OE9A070105	3.78419	0.835916	0.000489197
OE9A021925	3.78419	0.835916	0.000489197
OE9A067309	-3.72268	0.84454	0.000489197
OE9A018965	-3.72268	0.84454	0.000489197
OE9A111350	2.84271	5.86146	0.000490997
OE9A103247	2.84227	5.82402	0.000491546
OE9A085052	-3.08109	2.31915	0.000502647
OE9A065387	3.02799	2.60584	0.000511815
OE9A005975	-2.88294	4.32874	0.000516512
OE9A023235	-3.1178	2.14539	0.000518654
OE9A107188	2.8269	6.04394	0.000526144
OE9A020998	-2.89685	4.09639	0.000526328
OE9A056586	-3.0303	2.80385	0.000530886
OE9A062237	-3.20592	1.79607	0.000532891
OE9A108064	7.84006	-0.434869	0.000538282
OE9A074720	7.84006	-0.434869	0.000538282
OE9A019085	7.84006	-0.434869	0.000538282
OE9A022885	5.05432	-0.0761588	0.000538282
OE9A020108	5.05432	-0.0761588	0.000538282
OE9A014648	5.05432	-0.0761588	0.000538282
OE9A004780	5.05432	-0.0761588	0.000538282
OE9A015189	4.11125	0.450612	0.000538282
OE9A019698	3.43385	1.32515	0.000538282
OE9A006782	-2.89433	4.02597	0.000538282
OE9A100495	-3.12663	2.07735	0.000538282
OE9A080442	-3.38943	1.34694	0.000538282
OE9A062198	-3.70196	0.826261	0.000538282
OE9A075700	-4.06316	0.472555	0.000538282
OE9A032963	-4.06316	0.472555	0.000538282
OE9A115907	-7.78798	-0.455213	0.000538282
OE9A105200	-7.78798	-0.455213	0.000538282
OE9A104278	-7.78798	-0.455213	0.000538282
OE9A082530	-7.78798	-0.455213	0.000538282
OE9A070245	-7.78798	-0.455213	0.000538282
OE9A067768	-7.78798	-0.455213	0.000538282
OE9A053568	-7.78798	-0.455213	0.000538282
OE9A050542	-7.78798	-0.455213	0.000538282
OE9A038572	-7.78798	-0.455213	0.000538282
OE9A036161	-7.78798	-0.455213	0.000538282
OE9A028735	-7.78798	-0.455213	0.000538282
OE9A008529	-7.78798	-0.455213	0.000538282
OE9A004379	-7.78798	-0.455213	0.000538282
OE9A002153	-7.78798	-0.455213	0.000538282
OE9A001200	-7.78798	-0.455213	0.000538282
OE9A000167	-7.78798	-0.455213	0.000538282
OE9A027780	2.9229	3.5011	0.000539914
OE9A046306	2.93665	3.30107	0.00054241
OE9A102111	2.90866	3.695	0.000545559
OE9A087462	3.28177	1.70035	0.000548233
OE9A110221	-3.58385	0.966786	0.000548233
OE9A070212	-3.58385	0.966786	0.000548233
OE9A050453	2.86439	4.18657	0.000561747
OE9A109696	-3.83783	0.649882	0.000568166
OE9A000581	-3.32415	1.43426	0.000579472
OE9A069802	2.91653	3.39336	0.000584429
OE9A100189	2.80066	5.87851	0.000605399
OE9A016595	3.62932	0.944338	0.000606784
OE9A062720	-3.56478	0.950005	0.000606784
OE9A055155	-2.84015	4.41257	0.000611358
OE9A092429	-3.47505	1.07947	0.000615252
OE9A056132	-3.41961	1.21238	0.000619149
OE9A052745	-3.41961	1.21238	0.000619149
OE9A035270	-3.41961	1.21238	0.000619149
OE9A120950	2.97929	2.6112	0.000627841
OE9A076213	2.84627	4.04724	0.000631999
OE9A076715	2.77206	8.34941	0.000632289
OE9A016917	-2.9241	3.19505	0.000632417
OE9A078785	-3.04218	2.5205	0.000632513
OE9A080939	3.86816	0.612752	0.000638246
OE9A050517	2.83367	4.34022	0.000638246
OE9A102887	-3.81403	0.628935	0.000638246
OE9A012130	-3.81403	0.628935	0.000638246
OE9A014354	4.39369	0.181765	0.000638471
OE9A027735	-4.35769	0.215075	0.000638471
OE9A000838	-4.35769	0.215075	0.000638471
OE9A005831	-4.99508	-0.0641767	0.000643005
OE9A041622	-2.82723	4.41415	0.00064723
OE9A024429	-2.89284	3.40089	0.000648742
OE9A015484	-3.16256	1.75806	0.00064973
OE9A100023	2.77481	6.73534	0.000649738
OE9A008453	-2.85276	4.02411	0.000651597
OE9A039203	2.78487	5.95024	0.000651625
OE9A104155	-3.18937	1.67859	0.00065197
OE9A017782	-3.6596	0.788991	0.00065197
OE9A036417	-2.91595	3.18793	0.000654272
OE9A087727	7.78782	-0.480901	0.000661764
OE9A046800	7.78782	-0.480901	0.000661764
OE9A073760	3.45786	1.18456	0.000661764
OE9A089368	3.06863	2.31345	0.000661764
OE9A082888	-2.8325	4.24182	0.000661764
OE9A040413	-2.91186	3.18435	0.000661764
OE9A089350	-3.00986	2.31935	0.000661764
OE9A015470	-3.45737	1.06396	0.000661764
OE9A106430	-7.73575	-0.500795	0.000661764
OE9A099831	-7.73575	-0.500795	0.000661764
OE9A080832	-7.73575	-0.500795	0.000661764
OE9A075682	-7.73575	-0.500795	0.000661764
OE9A066671	-7.73575	-0.500795	0.000661764
OE9A034006	-7.73575	-0.500795	0.000661764
OE9A024740	-7.73575	-0.500795	0.000661764
OE9A015482	-7.73575	-0.500795	0.000661764
OE9A014790	-7.73575	-0.500795	0.000661764
OE9A010082	-7.73575	-0.500795	0.000661764
OE9A008556	-7.73575	-0.500795	0.000661764
OE9A014439	-2.95866	2.8681	0.000664339
OE9A066890	2.92432	2.899	0.000679136
OE9A091244	4.0548	0.400584	0.000679979
OE9A102264	-4.00885	0.42472	0.000679979
OE9A017840	3.12131	2.01441	0.000687132
OE9A018232	-2.98402	2.67184	0.000687132
OE9A087505	2.88457	3.28375	0.000688558
OE9A039770	3.26106	1.57065	0.000688803
OE9A074174	-2.80123	4.53753	0.000695801
OE9A070568	3.1611	1.88414	0.00070027
OE9A115428	-3.33001	1.29476	0.000708584
OE9A015727	3.44101	1.16968	0.000713064
OE9A076955	-3.37078	1.16955	0.000713064
OE9A021293	-3.37078	1.16955	0.000713064
OE9A043034	3.69689	0.758523	0.000714962
OE9A024489	-3.14039	1.73867	0.000714962
OE9A053400	2.74348	8.3493	0.000716637
OE9A101219	-2.76359	5.86334	0.000717095
OE9A007698	-2.78045	5.16983	0.000717095
OE9A088726	4.35984	0.151855	0.00072918
OE9A067680	4.35984	0.151855	0.00072918
OE9A057123	-4.32536	0.186657	0.00072918
OE9A014327	-4.32536	0.186657	0.00072918
OE9A023516	-2.87918	3.24773	0.000750012
OE9A077344	-3.05454	2.01427	0.000752212
OE9A002855	-3.05454	2.01427	0.000752212
OE9A009104	4.97214	-0.14869	0.000755621
OE9A088016	-4.95569	-0.0987636	0.000755621
OE9A082039	-4.95569	-0.0987636	0.000755621
OE9A025216	-4.95569	-0.0987636	0.000755621
OE9A109497	-3.31476	1.28141	0.000760456
OE9A006821	-3.31476	1.28141	0.000760456
OE9A010047	3.07105	2.11846	0.000763639
OE9A075413	-2.76863	4.96231	0.000767212
OE9A058672	-2.84531	3.48806	0.000767212
OE9A022221	4.02573	0.374907	0.000770701
OE9A023527	3.14021	1.86577	0.000770701
OE9A004699	2.93703	2.52619	0.000770701
OE9A041619	-3.9809	0.400191	0.000770701
OE9A016647	-3.03145	2.06985	0.000771349
OE9A003504	-3.03145	2.06985	0.000771349
OE9A068395	-2.9027	3.00883	0.000775401
OE9A002499	-2.78189	4.42501	0.000785141
OE9A083361	-2.84819	3.38862	0.000785645
OE9A011446	2.83525	3.60929	0.000785761
OE9A023326	-2.7241	7.77382	0.000792213
OE9A040103	2.82564	3.72548	0.000792652
OE9A074593	2.89479	2.79631	0.000802298
OE9A121831	7.73363	-0.528442	0.00081076
OE9A088741	7.73363	-0.528442	0.00081076
OE9A081559	7.73363	-0.528442	0.00081076
OE9A037854	7.73363	-0.528442	0.00081076
OE9A021897	7.73363	-0.528442	0.00081076
OE9A005286	7.73363	-0.528442	0.00081076
OE9A119073	2.95666	2.33324	0.00081076
OE9A087205	2.92355	2.51444	0.00081076
OE9A060850	2.85644	3.2021	0.00081076
OE9A003728	2.85637	3.17262	0.00081076
OE9A089733	2.71501	8.17932	0.00081076
OE9A103578	-7.68157	-0.547873	0.00081076
OE9A101734	-7.68157	-0.547873	0.00081076
OE9A100458	-7.68157	-0.547873	0.00081076
OE9A081620	-7.68157	-0.547873	0.00081076
OE9A078298	-7.68157	-0.547873	0.00081076
OE9A077942	-7.68157	-0.547873	0.00081076
OE9A071378	-7.68157	-0.547873	0.00081076
OE9A069511	-7.68157	-0.547873	0.00081076
OE9A068622	-7.68157	-0.547873	0.00081076
OE9A056034	-7.68157	-0.547873	0.00081076
OE9A033217	-7.68157	-0.547873	0.00081076
OE9A027925	-7.68157	-0.547873	0.00081076
OE9A026288	-7.68157	-0.547873	0.00081076
OE9A025829	-7.68157	-0.547873	0.00081076
OE9A025030	-7.68157	-0.547873	0.00081076
OE9A013837	-7.68157	-0.547873	0.00081076
OE9A013438	-7.68157	-0.547873	0.00081076
OE9A009331	-7.68157	-0.547873	0.00081076
OE9A000691	-7.68157	-0.547873	0.00081076
OE9A106182	3.40671	1.13945	0.000819132
OE9A032696	2.82689	3.51257	0.000820214
OE9A041143	2.77841	4.16956	0.000827622
OE9A052559	2.86554	3.02376	0.000829596
OE9A069617	2.77415	4.30136	0.000829876
OE9A018516	-4.29229	0.157665	0.000830852
OE9A099813	-2.77828	4.19463	0.000846147
OE9A011801	-3.48584	0.880848	0.000850581
OE9A095000	3.04427	2.095	0.000851762
OE9A120493	2.77102	4.14886	0.00085963
OE9A066962	-3.04093	1.92249	0.000863128
OE9A029551	-3.59364	0.731209	0.000863128
OE9A039881	3.99606	0.348767	0.000863719
OE9A082779	-3.9524	0.375236	0.000863719
OE9A088502	-3.28378	1.25434	0.000866179
OE9A119105	-3.74019	0.564197	0.000868786
OE9A010662	3.00559	2.25818	0.000873287
OE9A094391	4.92923	-0.186363	0.000883493
OE9A074493	4.92923	-0.186363	0.000883493
OE9A069776	4.92923	-0.186363	0.000883493
OE9A074414	-2.8182	3.38873	0.000883493
OE9A084506	-4.91519	-0.134204	0.000883493
OE9A065292	-4.91519	-0.134204	0.000883493
OE9A060620	-4.91519	-0.134204	0.000883493
OE9A036260	-4.91519	-0.134204	0.000883493
OE9A099456	-3.32022	1.12541	0.000884463
OE9A116699	3.01185	2.20094	0.000884795
OE9A047856	2.70747	6.61317	0.000884795
OE9A020309	-2.87269	2.94674	0.000884795
OE9A054976	2.70261	7.06254	0.000886625
OE9A058984	2.73441	5.00094	0.000890019
OE9A117576	-2.7892	3.88091	0.000890327
OE9A036694	-3.06387	1.76793	0.000895898
OE9A062525	-2.73833	4.58347	0.000898043
OE9A034418	2.81579	3.35742	0.00090394
OE9A095605	-2.71255	5.65174	0.000908786
OE9A094382	-2.76666	4.09495	0.000916496
OE9A052267	-3.08342	1.68902	0.000919398
OE9A019033	-3.26803	1.24061	0.00093007
OE9A108608	-3.46542	0.863027	0.00093007
OE9A001899	3.15956	1.59283	0.00094726
OE9A061517	-3.05282	1.75834	0.000947865
OE9A113728	-2.79316	3.49115	0.000948255
OE9A038655	2.74401	4.22252	0.000960455
OE9A092787	-4.25845	0.128076	0.000964004
OE9A076171	-4.25845	0.128076	0.000964004
OE9A075446	-4.25845	0.128076	0.000964004
OE9A020054	-4.25845	0.128076	0.000964004
OE9A070430	-2.71269	5.15458	0.000968116
OE9A003266	3.2532	1.3113	0.000969054
OE9A121786	-2.79584	3.39503	0.000969054
OE9A092547	-2.79584	3.39503	0.000969054
OE9A070758	3.76529	0.522046	0.000969874
OE9A112556	-3.71472	0.541952	0.000969874
OE9A011334	-3.71472	0.541952	0.000969874
OE9A073688	-2.77113	3.62966	0.000971838
OE9A074978	-3.3656	0.983787	0.00098904
OE9A023323	-2.93249	2.18954	0.000997901
OE9A117768	7.67731	-0.577594	0.00100222
OE9A038749	7.67731	-0.577594	0.00100222
OE9A011375	7.67731	-0.577594	0.00100222
OE9A003737	7.67731	-0.577594	0.00100222
OE9A024350	2.87537	2.47256	0.00100222
OE9A004950	-3.09326	1.59479	0.00100222
OE9A114110	-7.62526	-0.596549	0.00100222
OE9A098625	-7.62526	-0.596549	0.00100222
OE9A097535	-7.62526	-0.596549	0.00100222
OE9A064028	-7.62526	-0.596549	0.00100222
OE9A053248	-7.62526	-0.596549	0.00100222
OE9A051616	-7.62526	-0.596549	0.00100222
OE9A043850	-7.62526	-0.596549	0.00100222
OE9A028891	-7.62526	-0.596549	0.00100222
OE9A014083	-7.62526	-0.596549	0.00100222
OE9A010890	-7.62526	-0.596549	0.00100222
OE9A009439	-7.62526	-0.596549	0.00100222
OE9A006187	-7.62526	-0.596549	0.00100222
OE9A004268	-7.62526	-0.596549	0.00100222
OE9A001002	-7.62526	-0.596549	0.00100222
OE9A000565	-7.62526	-0.596549	0.00100222
OE9A061878	2.71303	4.55062	0.00100562
OE9A036451	-2.94873	2.38354	0.00100734
OE9A057854	-3.01484	1.81525	0.0010086
OE9A108390	-3.4447	0.844981	0.00101091
OE9A075723	2.90195	2.28567	0.00101583
OE9A101732	-2.70113	4.9699	0.00101765
OE9A091941	3.01511	1.99739	0.00101772
OE9A118530	-2.96778	2.01451	0.00101772
OE9A048091	2.72223	4.48323	0.00101929
OE9A010255	-2.74629	3.99816	0.00102438
OE9A100267	-2.8296	2.98039	0.00102505
OE9A032867	-2.78149	3.3826	0.0010251
OE9A056360	2.7699	3.59523	0.00103012
OE9A091724	2.96475	2.22254	0.00103874
OE9A102668	-2.94154	2.37729	0.00104062
OE9A036632	4.88501	-0.22504	0.00104073
OE9A071473	-2.90965	2.50948	0.00104073
OE9A104252	-4.87353	-0.170543	0.00104073
OE9A028598	-3.54793	0.691355	0.00104194
OE9A081848	-2.70717	4.52376	0.00104435
OE9A035170	2.6588	7.74577	0.00105337
OE9A084195	-3.14647	1.41028	0.0010575
OE9A060268	-2.6664	6.53993	0.00106385
OE9A120617	-3.34652	0.967203	0.00106385
OE9A035061	2.76802	3.46146	0.00108517
OE9A097162	2.88593	2.27178	0.00109424
OE9A072715	4.25325	0.0582359	0.00110597
OE9A055918	4.25325	0.0582359	0.00110597
OE9A024556	-3.89366	0.323987	0.00110597
OE9A106768	-4.22379	0.0978646	0.00110597
OE9A082010	-4.22379	0.0978646	0.00110597
OE9A076258	-4.22379	0.0978646	0.00110597
OE9A036310	-4.22379	0.0978646	0.00110597
OE9A002888	2.78601	3.11154	0.00110688
OE9A091060	2.75211	3.64162	0.00110695
OE9A058544	-3.06819	1.57305	0.00111157
OE9A113266	-2.89321	2.21803	0.00112124
OE9A091883	-2.87491	2.57684	0.00112956
OE9A032327	-2.97011	1.86106	0.00113278
OE9A017528	-2.9144	2.10857	0.00114243
OE9A014402	2.7444	3.65497	0.00114652
OE9A015434	-2.73707	3.57873	0.00114665
OE9A022643	-2.88976	2.49222	0.00114665
OE9A054423	-3.20327	1.18435	0.00115023
OE9A114964	3.39134	0.943914	0.00116501
OE9A093791	-3.32719	0.950425	0.00116501
OE9A027573	-2.66698	4.99587	0.00118551
OE9A088434	-3.1647	1.29511	0.00118593
OE9A056885	2.86149	2.30604	0.00119052
OE9A101568	-2.8438	2.6412	0.00122145
OE9A014667	-2.8438	2.6412	0.00122145
OE9A076547	2.63701	6.5722	0.00122154
OE9A025304	3.46216	0.797283	0.00123116
OE9A082380	2.64986	5.5847	0.00123686
OE9A102453	-2.86581	2.52104	0.00123686
OE9A077244	7.61871	-0.62847	0.00123955
OE9A055017	7.61871	-0.62847	0.00123955
OE9A042322	7.61871	-0.62847	0.00123955
OE9A036832	7.61871	-0.62847	0.00123955
OE9A010507	7.61871	-0.62847	0.00123955
OE9A001848	7.61871	-0.62847	0.00123955
OE9A091193	3.25655	1.1693	0.00123955
OE9A072718	3.03096	1.77028	0.00123955
OE9A089235	3.0107	1.83751	0.00123955
OE9A107623	2.81558	2.56034	0.00123955
OE9A088399	2.74067	3.36693	0.00123955
OE9A044632	2.71911	3.74773	0.00123955
OE9A108041	-2.74843	3.3022	0.00123955
OE9A033513	-3.0777	1.47064	0.00123955
OE9A059250	-3.18662	1.16993	0.00123955
OE9A079804	-4.83062	-0.207825	0.00123955
OE9A079162	-4.83062	-0.207825	0.00123955
OE9A045061	-4.83062	-0.207825	0.00123955
OE9A112401	-7.56667	-0.646934	0.00123955
OE9A110933	-7.56667	-0.646934	0.00123955
OE9A106770	-7.56667	-0.646934	0.00123955
OE9A103839	-7.56667	-0.646934	0.00123955
OE9A083213	-7.56667	-0.646934	0.00123955
OE9A082818	-7.56667	-0.646934	0.00123955
OE9A081491	-7.56667	-0.646934	0.00123955
OE9A075267	-7.56667	-0.646934	0.00123955
OE9A074535	-7.56667	-0.646934	0.00123955
OE9A072626	-7.56667	-0.646934	0.00123955
OE9A067103	-7.56667	-0.646934	0.00123955
OE9A066886	-7.56667	-0.646934	0.00123955
OE9A057490	-7.56667	-0.646934	0.00123955
OE9A054299	-7.56667	-0.646934	0.00123955
OE9A050413	-7.56667	-0.646934	0.00123955
OE9A040297	-7.56667	-0.646934	0.00123955
OE9A029454	-7.56667	-0.646934	0.00123955
OE9A026666	-7.56667	-0.646934	0.00123955
OE9A010056	-7.56667	-0.646934	0.00123955
OE9A000458	-7.56667	-0.646934	0.00123955
OE9A092788	-2.64005	5.63898	0.00124269
OE9A098026	-3.86337	0.297659	0.00124269
OE9A026603	2.77215	2.94279	0.00124457
OE9A052849	-2.74102	3.32196	0.00124564
OE9A121400	2.91194	2.23669	0.0012483
OE9A109422	3.18986	1.25602	0.0012486
OE9A082845	-3.14929	1.28177	0.0012486
OE9A083229	2.67941	4.3313	0.00124966
OE9A112762	-2.64114	5.54899	0.00124966
OE9A013177	-2.92051	1.97363	0.00124966
OE9A102632	-3.30759	0.933448	0.00124966
OE9A051935	3.0416	1.68937	0.00126421
OE9A028889	-4.18828	0.0670033	0.00126759
OE9A042507	-2.81407	2.74242	0.00127943
OE9A041276	2.84509	2.23647	0.00129776
OE9A075265	-2.66843	4.27657	0.00130877
OE9A059258	3.08094	1.52427	0.00131279
OE9A011482	-3.16977	1.15537	0.0013227
OE9A026964	-2.99967	1.6165	0.00132845
OE9A115801	3.43983	0.777805	0.00133056
OE9A034746	-2.83663	2.54373	0.00133763
OE9A040822	2.90555	2.17111	0.00134519
OE9A006242	-3.63547	0.473074	0.00134902
OE9A056102	-2.68951	3.68182	0.001351
OE9A002076	2.73084	3.20529	0.00136291
OE9A002794	3.13276	1.33783	0.00136822
OE9A040587	2.97155	1.88361	0.00137069
OE9A013703	-2.69781	3.52312	0.00138456
OE9A076434	2.66484	4.02814	0.00139289
OE9A001344	-2.69935	3.47983	0.00140718
OE9A002882	3.2798	1.02838	0.0014101
OE9A090160	-2.9873	1.60584	0.00141149
OE9A059057	3.53011	0.61226	0.00142537
OE9A017274	3.87086	0.23922	0.0014301
OE9A009507	3.87086	0.23922	0.0014301
OE9A089393	-3.83243	0.27084	0.0014301
OE9A017211	3.22184	1.13906	0.00143315
OE9A078015	-3.15272	1.14066	0.00143315
OE9A006516	-2.7726	2.82327	0.00143831
OE9A038384	-3.11797	1.2547	0.00145401
OE9A005544	2.79625	2.40419	0.00147203
OE9A082423	-2.65433	4.11627	0.0014766
OE9A106189	2.75447	2.75166	0.00147834
OE9A031782	2.61537	4.974	0.00148907
OE9A079753	-4.74078	-0.285428	0.00149051
OE9A061151	-4.74078	-0.285428	0.00149051
OE9A053941	-4.74078	-0.285428	0.00149051
OE9A047002	-4.74078	-0.285428	0.00149051
OE9A043368	-4.74078	-0.285428	0.00149051
OE9A035057	-4.7864	-0.246102	0.00149051
OE9A071647	-4.15187	0.0354639	0.00149268
OE9A109002	2.69374	3.44278	0.00150097
OE9A023930	-2.62839	4.65179	0.00150097
OE9A096901	-2.92679	1.73923	0.00150414
OE9A009955	-3.26759	0.898882	0.00150618
OE9A019224	2.74019	2.77631	0.00151241
OE9A103729	-2.88155	1.94008	0.00151241
OE9A018212	2.87942	2.14849	0.00151267
OE9A054683	2.81156	2.20759	0.00151267
OE9A007422	-2.79471	2.59885	0.00151267
OE9A079109	-2.81584	2.21123	0.00151267
OE9A086025	-2.8389	2.1088	0.00151267
OE9A097847	-3.60805	0.449361	0.0015194
OE9A015717	-3.60805	0.449361	0.0015194
OE9A020393	2.69096	3.41787	0.00151998
OE9A091281	2.60155	5.43042	0.00151998
OE9A086793	-2.6351	4.27333	0.00151998
OE9A099396	3.26072	1.0118	0.00152347
OE9A011345	3.20416	1.1237	0.0015436
OE9A058802	7.55763	-0.681194	0.00154955
OE9A057939	7.55763	-0.681194	0.00154955
OE9A053345	7.55763	-0.681194	0.00154955
OE9A119868	-7.5056	-0.699153	0.00154955
OE9A116597	-7.5056	-0.699153	0.00154955
OE9A112982	-7.5056	-0.699153	0.00154955
OE9A094540	-7.5056	-0.699153	0.00154955
OE9A091609	-7.5056	-0.699153	0.00154955
OE9A084760	-7.5056	-0.699153	0.00154955
OE9A081798	-7.5056	-0.699153	0.00154955
OE9A071456	-7.5056	-0.699153	0.00154955
OE9A057791	-7.5056	-0.699153	0.00154955
OE9A056152	-7.5056	-0.699153	0.00154955
OE9A052465	-7.5056	-0.699153	0.00154955
OE9A024467	-7.5056	-0.699153	0.00154955
OE9A023519	-7.5056	-0.699153	0.00154955
OE9A020756	-7.5056	-0.699153	0.00154955
OE9A017926	-7.5056	-0.699153	0.00154955
OE9A007901	-7.5056	-0.699153	0.00154955
OE9A004167	-7.5056	-0.699153	0.00154955
OE9A003487	-7.5056	-0.699153	0.00154955
OE9A003022	-7.5056	-0.699153	0.00154955
OE9A000878	-7.5056	-0.699153	0.00154955
OE9A000088	-7.5056	-0.699153	0.00154955
OE9A100994	-2.64772	3.9924	0.00155239
OE9A091494	3.01487	1.57003	0.00155817
OE9A065202	-2.9154	1.72944	0.00155817
OE9A118104	-3.45192	0.608168	0.00155817
OE9A071514	-3.45192	0.608168	0.00155817
OE9A058282	-3.45192	0.608168	0.00155817
OE9A007039	-3.45192	0.608168	0.00155817
OE9A097854	2.5752	6.54846	0.00158886
OE9A052405	2.68274	3.31707	0.00158957
OE9A071823	-2.71847	2.98491	0.00158957
OE9A014151	2.72085	2.7957	0.00161047
OE9A061247	-2.5914	5.19311	0.0016197
OE9A069112	-2.58215	5.58441	0.0016228
OE9A024809	2.89239	1.963	0.00163336
OE9A093527	-2.62972	4.06652	0.00163392
OE9A063698	2.61973	4.26802	0.0016377
OE9A032259	-2.86733	1.85233	0.00164027
OE9A066649	-2.88467	1.78748	0.00164411
OE9A098098	-3.11801	1.11077	0.00165233
OE9A049539	-2.66834	3.33525	0.00168104
OE9A061379	-2.80125	2.13891	0.00169152
OE9A112463	-2.56926	6.06061	0.00169654
OE9A056079	2.86182	2.07068	0.00169746
OE9A117097	3.62544	0.400045	0.00170314
OE9A066601	-2.62809	3.94445	0.00171485
OE9A007008	-2.8019	2.36509	0.00172071
OE9A119525	-2.63105	3.65116	0.00172944
OE9A044476	-4.11452	0.00321596	0.00172944
OE9A035422	-4.11452	0.00321596	0.00172944
OE9A005570	2.54596	8.72207	0.00175188
OE9A059546	-3.42688	0.586597	0.00175194
OE9A031949	-3.42688	0.586597	0.00175194
OE9A018149	2.98843	1.54717	0.00176199
OE9A031736	4.79226	-0.305634	0.0017761
OE9A026401	4.79226	-0.305634	0.0017761
OE9A015613	4.79226	-0.305634	0.0017761
OE9A086617	3.03893	1.37688	0.0017761
OE9A014940	2.75119	2.36549	0.0017761
OE9A027098	-3.3137	0.731673	0.0017761
OE9A106237	-4.69367	-0.325862	0.0017761
OE9A059535	-4.69367	-0.325862	0.0017761
OE9A036588	-4.69367	-0.325862	0.0017761
OE9A049345	3.12361	1.19854	0.00178454
OE9A022293	3.12361	1.19854	0.00178454
OE9A029472	-3.06968	1.21312	0.00178454
OE9A116059	3.22179	0.978047	0.00178796
OE9A100590	-3.15699	0.984201	0.00178796
OE9A111413	-2.68298	3.0177	0.00181248
OE9A081718	2.56997	4.94251	0.00181773
OE9A061858	-2.62953	3.76133	0.00181804
OE9A022979	2.71096	2.6375	0.00181869
OE9A084709	-2.65548	3.24854	0.00181869
OE9A086145	-2.67154	3.12653	0.00181869
OE9A058511	-2.67154	3.12653	0.00181869
OE9A075916	-2.88067	1.69966	0.00183343
OE9A032620	3.80394	0.181178	0.00185903
OE9A024093	-2.62282	3.77336	0.00186171
OE9A017794	-2.68134	2.98505	0.00186171
OE9A101058	2.97502	1.53561	0.00186263
OE9A093292	2.67513	2.95546	0.00186821
OE9A032558	-2.81785	1.9572	0.00186821
OE9A070420	-2.94969	1.47096	0.00187713
OE9A106640	2.54277	6.32971	0.00188326
OE9A042976	-2.76584	2.16841	0.00188941
OE9A094935	2.65159	3.21585	0.00190046
OE9A118032	2.6	3.83449	0.00191361
OE9A063833	3.59577	0.374363	0.0019245
OE9A053413	-2.61176	3.59553	0.0019245
OE9A031157	-3.03656	1.18472	0.0019245
OE9A067746	-2.56223	4.8014	0.001932
OE9A100615	3.1498	1.07663	0.00193956
OE9A117535	2.55448	4.97267	0.00194541
OE9A004088	-2.5745	4.307	0.00195324
OE9A118963	7.49385	-0.735907	0.00195329
OE9A053298	7.49385	-0.735907	0.00195329
OE9A111009	3.26604	0.835024	0.00195329
OE9A036201	2.52349	7.24891	0.00195329
OE9A099331	-3.20542	0.845422	0.00195329
OE9A109769	-3.29067	0.711888	0.00195329
OE9A120510	-7.44183	-0.753345	0.00195329
OE9A115031	-7.44183	-0.753345	0.00195329
OE9A086935	-7.44183	-0.753345	0.00195329
OE9A078638	-7.44183	-0.753345	0.00195329
OE9A078166	-7.44183	-0.753345	0.00195329
OE9A073840	-7.44183	-0.753345	0.00195329
OE9A072971	-7.44183	-0.753345	0.00195329
OE9A070501	-7.44183	-0.753345	0.00195329
OE9A067753	-7.44183	-0.753345	0.00195329
OE9A062467	-7.44183	-0.753345	0.00195329
OE9A062420	-7.44183	-0.753345	0.00195329
OE9A053779	-7.44183	-0.753345	0.00195329
OE9A040462	-7.44183	-0.753345	0.00195329
OE9A034669	-7.44183	-0.753345	0.00195329
OE9A023305	-7.44183	-0.753345	0.00195329
OE9A020920	-7.44183	-0.753345	0.00195329
OE9A019859	-7.44183	-0.753345	0.00195329
OE9A008090	-7.44183	-0.753345	0.00195329
OE9A082622	2.58781	3.94748	0.00196049
OE9A008594	2.51855	8.46225	0.00196723
OE9A080733	2.58943	3.84149	0.00198413
OE9A021291	-2.66974	2.94321	0.00198413
OE9A014352	-2.63713	3.20674	0.00199408
OE9A102575	4.09764	-0.0768046	0.00199835
OE9A092580	4.09764	-0.0768046	0.00199835
OE9A086762	3.0086	1.35073	0.00199835
OE9A081767	3.0086	1.35073	0.00199835
OE9A029456	3.0086	1.35073	0.00199835
OE9A105675	-4.07617	-0.0297733	0.00199835
OE9A090272	-4.07617	-0.0297733	0.00199835
OE9A089262	-4.07617	-0.0297733	0.00199835
OE9A056527	-4.07617	-0.0297733	0.00199835
OE9A037375	-4.07617	-0.0297733	0.00199835
OE9A035559	-4.07617	-0.0297733	0.00199835
OE9A051436	-2.65425	3.05368	0.00201537
OE9A098832	-2.53776	5.33534	0.00203947
OE9A094152	-2.80033	1.87052	0.00204807
OE9A104529	2.55065	4.62526	0.00206689
OE9A104805	2.60566	3.57501	0.00208222
OE9A073052	-2.75708	2.32667	0.00209197
OE9A027751	2.601	3.64638	0.00210509
OE9A075805	-3.11806	0.950844	0.00210509
OE9A071169	-3.11806	0.950844	0.00210509
OE9A026439	-3.11806	0.950844	0.00210509
OE9A074925	3.76927	0.151261	0.00211103
OE9A053371	3.76927	0.151261	0.00211103
OE9A015450	3.76927	0.151261	0.00211103
OE9A072399	2.59883	3.68079	0.00211103
OE9A119270	-3.73541	0.187239	0.00211103
OE9A000322	-3.73541	0.187239	0.00211103
OE9A097902	4.74356	-0.347674	0.00211865
OE9A082500	4.74356	-0.347674	0.00211865
OE9A058913	4.74356	-0.347674	0.00211865
OE9A035606	2.79805	2.07844	0.00211865
OE9A085392	2.56305	4.17054	0.00211865
OE9A045644	-3.18408	0.827151	0.00211865
OE9A024977	-3.18408	0.827151	0.00211865
OE9A017149	-3.18408	0.827151	0.00211865
OE9A008917	-3.18408	0.827151	0.00211865
OE9A101768	2.53143	5.18293	0.00211986
OE9A113203	-3.37547	0.542456	0.00215359
OE9A044377	-2.63787	3.00977	0.0021652
OE9A000791	-2.75716	2.27358	0.00218489
OE9A057911	-2.88433	1.51755	0.00220174
OE9A063615	-2.60937	3.23489	0.00220235
OE9A036633	-2.73952	2.08621	0.00221773
OE9A030793	-2.53323	4.69952	0.00222386
OE9A120760	-2.61944	3.13792	0.00222386
OE9A073856	2.79521	2.01344	0.00225047
OE9A119598	-2.62642	3.02996	0.00225047
OE9A034239	-2.74821	2.03126	0.00225047
OE9A013149	2.69885	2.27115	0.00227094
OE9A045816	-2.6397	2.91759	0.00228003
OE9A099697	3.16135	0.925897	0.00229573
OE9A088898	2.90304	1.56972	0.00229573
OE9A017222	2.85091	1.77957	0.00229573
OE9A080705	-3.0982	0.933872	0.00229573
OE9A030872	2.54851	4.02765	0.00230102
OE9A027099	-2.75724	2.21846	0.00230102
OE9A012705	-2.57014	3.56011	0.00231027
OE9A097240	-2.58278	3.38022	0.00234176
OE9A052033	-2.87092	1.50612	0.00234427
OE9A064738	-2.52829	4.51738	0.00236062
OE9A061619	4.05597	-0.112625	0.00236266
OE9A034654	4.05597	-0.112625	0.00236266
OE9A049455	-4.03678	-0.0635387	0.00236266
OE9A035202	-4.03678	-0.0635387	0.00236266
OE9A105256	2.53614	4.29012	0.00236465
OE9A052028	-2.51295	5.00469	0.00236465
OE9A046068	3.2981	0.655094	0.0023799
OE9A043149	-2.82086	1.64862	0.0023799
OE9A088495	-3.24346	0.671482	0.0023799
OE9A028045	-3.24346	0.671482	0.0023799
OE9A097035	-2.98541	1.14104	0.00238371
OE9A079689	2.79208	1.94537	0.0023873
OE9A104547	2.47267	9.91041	0.00241305
OE9A090158	-2.52807	4.44567	0.00241305
OE9A037489	-2.58059	3.33235	0.00241305
OE9A088599	2.50431	5.01973	0.00242623
OE9A100166	-2.83803	1.57367	0.00242845
OE9A045984	-2.83803	1.57367	0.00242845
OE9A014385	3.73376	0.120715	0.00243397
OE9A011034	3.73376	0.120715	0.00243397
OE9A094047	-3.49287	0.350386	0.00243963
OE9A055186	-3.49287	0.350386	0.00243963
OE9A035603	-2.47852	6.7024	0.00244131
OE9A052268	-2.55268	3.8322	0.00245327
OE9A041170	-2.64147	2.7479	0.00245327
OE9A104828	-2.79385	1.70994	0.00245331
OE9A098107	7.42712	-0.792764	0.00245569
OE9A096350	7.42712	-0.792764	0.00245569
OE9A043035	7.42712	-0.792764	0.00245569
OE9A021381	7.42712	-0.792764	0.00245569
OE9A022949	2.81848	1.82752	0.00245569
OE9A072362	2.6082	2.92901	0.00245569
OE9A060228	-2.74077	2.2044	0.00245569
OE9A121743	-7.37512	-0.809665	0.00245569
OE9A108649	-7.37512	-0.809665	0.00245569
OE9A104769	-7.37512	-0.809665	0.00245569
OE9A100940	-7.37512	-0.809665	0.00245569
OE9A100069	-7.37512	-0.809665	0.00245569
OE9A088015	-7.37512	-0.809665	0.00245569
OE9A085458	-7.37512	-0.809665	0.00245569
OE9A080778	-7.37512	-0.809665	0.00245569
OE9A080678	-7.37512	-0.809665	0.00245569
OE9A079085	-7.37512	-0.809665	0.00245569
OE9A075052	-7.37512	-0.809665	0.00245569
OE9A072117	-7.37512	-0.809665	0.00245569
OE9A056888	-7.37512	-0.809665	0.00245569
OE9A055849	-7.37512	-0.809665	0.00245569
OE9A055685	-7.37512	-0.809665	0.00245569
OE9A042460	-7.37512	-0.809665	0.00245569
OE9A039835	-7.37512	-0.809665	0.00245569
OE9A036957	-7.37512	-0.809665	0.00245569
OE9A034968	-7.37512	-0.809665	0.00245569
OE9A021764	-7.37512	-0.809665	0.00245569
OE9A019811	-7.37512	-0.809665	0.00245569
OE9A015748	-7.37512	-0.809665	0.00245569
OE9A011814	-7.37512	-0.809665	0.00245569
OE9A005555	-7.37512	-0.809665	0.00245569
OE9A101357	-3.07805	0.916696	0.00246287
OE9A078254	-3.07805	0.916696	0.00246287
OE9A054007	-2.8086	1.63819	0.00247318
OE9A100293	-2.76939	1.76876	0.00249601
OE9A068981	-2.57574	3.23155	0.00250406
OE9A102145	-2.87938	1.41095	0.00250772
OE9A076205	-2.87938	1.41095	0.00250772
OE9A119365	4.69315	-0.390969	0.00254666
OE9A115641	4.69315	-0.390969	0.00254666
OE9A103639	4.69315	-0.390969	0.00254666
OE9A069232	2.53073	3.7594	0.00254666
OE9A118973	-2.54742	3.52087	0.00254666
OE9A101910	-4.59457	-0.410318	0.00254666
OE9A091069	-4.59457	-0.410318	0.00254666
OE9A003521	2.62095	2.67443	0.00254692
OE9A006932	-2.45714	7.98768	0.00258297
OE9A089277	-2.5406	3.53507	0.00261351
OE9A073663	3.07397	1.01139	0.00261603
OE9A023381	2.60988	2.7361	0.00262456
OE9A101599	2.46392	6.17453	0.00263937
OE9A075741	-2.62206	2.76731	0.00266151
OE9A015337	-2.9173	1.21349	0.00266173
OE9A070166	2.45217	7.51391	0.00266198
OE9A032442	-2.8649	1.39864	0.00268639
OE9A009420	2.6573	2.23583	0.0026904
OE9A013553	-2.7091	2.2326	0.0026904
OE9A007025	-2.81207	1.55161	0.00269604
OE9A011937	3.11961	0.890058	0.00270196
OE9A074871	-3.05763	0.899312	0.00270196
OE9A086058	-2.64071	2.59398	0.00270792
OE9A084787	2.64845	2.27791	0.00273934
OE9A114822	3.50291	0.294466	0.0027431
OE9A036125	3.50291	0.294466	0.0027431
OE9A065896	-3.46258	0.324538	0.0027431
OE9A120709	4.01306	-0.149352	0.00274901
OE9A078287	4.01306	-0.149352	0.00274901
OE9A008728	4.01306	-0.149352	0.00274901
OE9A065385	2.72765	2.07821	0.00274901
OE9A025486	-2.65729	2.48134	0.00275818
OE9A108241	-2.88918	1.30904	0.00276282
OE9A014803	-2.88918	1.30904	0.00276282
OE9A045924	2.83689	1.60304	0.00276563
OE9A100613	2.80441	1.7398	0.00276563
OE9A084726	-2.58583	2.935	0.00276563
OE9A076929	-3.6669	0.128671	0.00276563
OE9A064735	-3.6669	0.128671	0.00276563
OE9A054842	-3.6669	0.128671	0.00276563
OE9A004618	-3.6669	0.128671	0.00276563
OE9A003918	-3.6669	0.128671	0.00276563
OE9A000205	-3.6669	0.128671	0.00276563
OE9A101065	2.64885	2.22866	0.00277488
OE9A028936	-2.45103	6.33996	0.00277488
OE9A017787	2.50118	4.1055	0.0027754
OE9A109459	2.4476	6.54716	0.0027754
OE9A056857	-3.11812	0.7709	0.0027754
OE9A050823	-3.11812	0.7709	0.0027754
OE9A109413	-2.70812	1.93207	0.00280891
OE9A057410	-2.60334	2.78646	0.00281532
OE9A045035	2.57269	2.92887	0.00282098
OE9A044889	3.05438	0.994608	0.00282801
OE9A024400	-2.51482	3.59051	0.00283302
OE9A046281	-2.70724	2.17586	0.00283302
OE9A031051	-2.79891	1.54045	0.00283937
OE9A053783	2.97071	1.19816	0.00284273
OE9A075235	-2.85027	1.38622	0.00284342
OE9A089484	2.58709	2.75103	0.00285516
OE9A102148	2.4354	7.18861	0.00286939
OE9A010514	-2.60876	2.68333	0.00286939
OE9A093810	3.24758	0.611767	0.00287818
OE9A023420	3.24758	0.611767	0.00287818
OE9A099283	-2.662	2.34641	0.00290253
OE9A070100	-2.42718	10.6113	0.00291551
OE9A099003	2.53189	3.43284	0.00291633
OE9A106256	-2.48016	4.41555	0.00292313
OE9D002528	2.59361	2.5765	0.00293732
OE9A079388	-3.03691	0.881716	0.00293732
OE9A112021	2.43633	6.47807	0.00294496
OE9A037647	-2.8736	1.29582	0.002945
OE9A094384	2.55681	3.00181	0.00296222
OE9A003604	2.62412	2.30522	0.00296269
OE9A065360	3.34151	0.449557	0.00298816
OE9A038783	3.34151	0.449557	0.00298816
OE9A117633	-3.29474	0.473593	0.00298816
OE9A078556	-3.29474	0.473593	0.00298816
OE9A011316	-3.29474	0.473593	0.00298816
OE9A046118	-2.57151	2.89165	0.00299406
OE9A115130	2.48638	3.97503	0.00301092
OE9A025205	-2.48771	3.97446	0.00301092
OE9A091559	2.48295	4.05184	0.00301367
OE9A007916	2.62366	2.25692	0.00302709
OE9A044469	-2.48284	4.03956	0.00303613
OE9A052522	-2.47269	4.17249	0.00305712
OE9A006339	-2.69018	2.16137	0.00305712
OE9A119255	-3.09545	0.751649	0.00305712
OE9A087883	-3.09545	0.751649	0.00305712
OE9A074400	-3.09545	0.751649	0.00305712
OE9A122026	2.48319	3.87342	0.00306478
OE9A072604	3.03451	0.97763	0.00306758
OE9A023213	2.5855	2.53077	0.00307732
OE9A118603	4.64091	-0.435596	0.00309083
OE9A013529	3.47058	0.266825	0.00309083
OE9A076851	-2.4256	6.26083	0.00309083
OE9A062751	-2.50878	3.40543	0.00309083
OE9A003366	-3.43164	0.298216	0.00309083
OE9A045244	-4.54234	-0.454487	0.00309083
OE9A028093	-4.54234	-0.454487	0.00309083
OE9A118050	7.35715	-0.851939	0.00309504
OE9A034809	7.35715	-0.851939	0.00309504
OE9A033515	7.35715	-0.851939	0.00309504
OE9A021076	7.35715	-0.851939	0.00309504
OE9A000660	7.35715	-0.851939	0.00309504
OE9A065317	2.78853	1.6464	0.00309504
OE9A044930	-2.522	3.23524	0.00309504
OE9A047743	-2.66302	2.2466	0.00309504
OE9A120929	-7.30516	-0.868287	0.00309504
OE9A112293	-7.30516	-0.868287	0.00309504
OE9A110899	-7.30516	-0.868287	0.00309504
OE9A107732	-7.30516	-0.868287	0.00309504
OE9A101400	-7.30516	-0.868287	0.00309504
OE9A098099	-7.30516	-0.868287	0.00309504
OE9A087808	-7.30516	-0.868287	0.00309504
OE9A085508	-7.30516	-0.868287	0.00309504
OE9A083237	-7.30516	-0.868287	0.00309504
OE9A077372	-7.30516	-0.868287	0.00309504
OE9A071763	-7.30516	-0.868287	0.00309504
OE9A070442	-7.30516	-0.868287	0.00309504
OE9A061592	-7.30516	-0.868287	0.00309504
OE9A060844	-7.30516	-0.868287	0.00309504
OE9A060335	-7.30516	-0.868287	0.00309504
OE9A060279	-7.30516	-0.868287	0.00309504
OE9A056917	-7.30516	-0.868287	0.00309504
OE9A053887	-7.30516	-0.868287	0.00309504
OE9A052812	-7.30516	-0.868287	0.00309504
OE9A050066	-7.30516	-0.868287	0.00309504
OE9A045935	-7.30516	-0.868287	0.00309504
OE9A035188	-7.30516	-0.868287	0.00309504
OE9A032574	-7.30516	-0.868287	0.00309504
OE9A029332	-7.30516	-0.868287	0.00309504
OE9A022006	-7.30516	-0.868287	0.00309504
OE9A020950	-7.30516	-0.868287	0.00309504
OE9A009306	-7.30516	-0.868287	0.00309504
OE9A008424	-7.30516	-0.868287	0.00309504
OE9A057439	-2.55536	2.90923	0.00310831
OE9A060032	2.98122	1.07623	0.00313684
OE9A088521	3.65999	0.0576207	0.00313857
OE9A023098	3.65999	0.0576207	0.00313857
OE9A105837	-3.63139	0.0984663	0.00313857
OE9A086308	-3.63139	0.0984663	0.00313857
OE9A048562	-3.63139	0.0984663	0.00313857
[truncated: 777 more rows]
