# Supplementary material for: Unraveling the genetic basis of oil quality in olives: a comparative transcriptome analysis
Source: Front Plant Sci. 2024 Oct 1;15:1467102. doi: 10.3389/fpls.2024.1467102 (PMC11473408; doi:10.3389/fpls.2024.1467102)
Supplement: Supplementary file 1 [file DataSheet1.zip › Data Sheet 1/Supplementary file 10.xlsx]

## Sheet: Sheet1
Table S5: Frequency of families of 78 transcription factors identified in 2772 genes with differential expression
Transcription Factor Family	Frequency (%)
bHLH	11.5385
WRKY	10.2564
ERF	7.69231
C2H2	5.12821
G2-like	5.12821
MYB	5.12821
ARF	3.84615
MIKC_MADS	3.84615
SBP	3.84615
TALE	3.84615
AP2	2.5641
B3	2.5641
bZIP	2.5641
C3H	2.5641
DBB	2.5641
Dof	2.5641
HD-ZIP	2.5641
M-type_MADS	2.5641
NAC	2.5641
Trihelix	2.5641
ZF-HD	2.5641
ARR-B	1.28205
CO-like	1.28205
GATA	1.28205
GRAS	1.28205
GRF	1.28205
HSF	1.28205
Nin-like	1.28205
RAV	1.28205
TCP	1.28205
