# Supplementary material for: Unraveling the genetic basis of oil quality in olives: a comparative transcriptome analysis
Source: Front Plant Sci. 2024 Oct 1;15:1467102. doi: 10.3389/fpls.2024.1467102 (PMC11473408; doi:10.3389/fpls.2024.1467102)
Supplement: Supplementary file 1 [file DataSheet1.zip › Data Sheet 1/Supplementary file 11.xlsx]

## Sheet: Sheet1
Table S6: Transcription factors on upstream of down-regulated genes in the Shengeh
Transcription Factor accession in Arabidopsis	Transcription Factor name	Transcription Factor Family	Number of target genes	p_value
AT4G38910	BPC5	BBR-BPC	10	0.007795
AT2G01930	BPC1	BBR-BPC	10	0.02892
AT1G72050	TFIIIA	C2H2	9	0.01904
AT5G42520	BPC6	BBR-BPC	9	0.0235
AT2G43010	PIF4	bHLH	7	0.02342
AT1G59640	BPE	bHLH	6	6.098e-05
AT3G23210	BHLH34	bHLH	6	0.0001837
AT1G49720	ABF1	bZIP	6	0.001149
AT5G63090	LOB	LBD	6	0.007999
AT2G20180	PIF1	bHLH	5	0.0007883
AT1G32150	BZIP68	bZIP	5	0.002207
AT3G56850	DPBF3	bZIP	5	0.002459
AT1G45249	ABF2	bZIP	5	0.002515
AT5G18450	DREB2G	ERF	5	0.008982
AT2G40340	DREB2C	ERF	5	0.03601
AT5G61850	LFY	LFY	5	0.04687
AT5G16600	MYB43	MYB	4	8.729e-05
AT3G61250	MYB17	MYB	4	0.0001553
AT3G12720	MYB67	MYB	4	0.0002386
AT1G18570	MYB51	MYB	4	0.0002497
AT3G47600	MYB94	MYB	4	0.0002936
AT3G12820	MYB10	MYB	4	0.0003635
AT1G06180	MYB13	MYB	4	0.0005254
AT1G16490	MYB58	MYB	4	0.0006302
AT1G34670	MYB93	MYB	4	0.0006535
AT5G45300	BAM8	BES1	4	0.0008073
AT5G01380	GT-3A	Trihelix	4	0.0008073
AT1G09530	PIF3	bHLH	4	0.001701
AT1G19350	BZR2	BES1	4	0.002666
AT5G61270	BHLH72	bHLH	4	0.002947
AT3G10800	BZIP28	bZIP	4	0.01016
AT2G35530	BZIP16	bZIP	4	0.01147
AT2G36270	ABI5	bZIP	4	0.0129
AT5G54230	MYB49	MYB	3	0.0004871
AT3G02940	MYB107	MYB	3	0.0006615
AT5G14340	MYB40	MYB	3	0.001049
AT4G38620	MYB4	MYB	3	0.001752
AT5G62320	MYB99	MYB	3	0.002545
AT4G18890	BEH3	BES1	3	0.004262
AT1G10120	BHLH74	bHLH	3	0.009494
AT4G36930	SPT	bHLH	3	0.01151
AT1G79180	MYB63	MYB	3	0.01167
AT5G65310	ATHB-5	HD-ZIP	3	0.0118
AT5G67450	AZF1	C2H2	3	0.01236
AT3G08500	MYB83	MYB	3	0.01635
AT4G24470	GATA25	GATA	3	0.01671
AT5G04340	ZAT6	C2H2	3	0.01732
AT3G23250	MYB15	MYB	3	0.02115
AT4G23750	CRF2	ERF	3	0.02148
AT4G34000	ABF3	bZIP	3	0.02277
AT5G67300	MYB44	MYB	3	0.0304
AT4G36730	GBF1	bZIP	3	0.03634
AT2G44840	ERF13	ERF	3	0.04438
AT4G31060	ERF015	ERF	3	0.04745
AT2G30340	LBD13	LBD	3	0.04953
AT2G26150	HSFA2	HSF	2	1.871e-08
AT3G03660	WOX11	WOX	2	0.001011
AT2G01060	PHL7	G2-like	2	0.001032
AT2G20400	PHL4	G2-like	2	0.001261
AT5G29000	PHL1	G2-like	2	0.001413
AT5G49330	MYB111	MYB	2	0.001904
AT3G28920	ZHD9	ZF-HD	2	0.002168
AT4G28110	MYB41	MYB	2	0.002361
AT4G05100	MYB74	MYB	2	0.002566
AT2G18350	ZHD6	ZF-HD	2	0.003178
AT5G56110	MYB80	MYB	2	0.004331
AT3G26620	LBD23	LBD	2	0.004849
AT4G17785	MYB39	MYB	2	0.006866
AT5G51910	TCP19	TCP	2	0.009743
AT1G35560	TCP23	TCP	2	0.01238
AT2G45410	LBD19	LBD	2	0.01376
AT3G16280	ERF036	ERF	2	0.01418
AT3G57230	AGL16	MIKC_MADS	2	0.01423
AT4G16150	CAMTA5	CAMTA	2	0.01456
AT1G67260	TCP1	TCP	2	0.01834
AT5G52830	WRKY27	WRKY	2	0.02019
AT3G22780	TSO1	CPP	2	0.02166
AT3G22170	FHY3	FAR1	2	0.02187
AT3G27010	TCP20	TCP	2	0.02235
AT1G09540	MYB61	MYB	2	0.0247
AT4G15090	FAR1-2	FAR1	2	0.02567
AT4G24240	WRKY7	WRKY	2	0.02567
AT4G14770	TCX2	CPP	2	0.02574
AT1G08810	MYB60	MYB	2	0.02604
AT2G40220	ABI4	ERF	2	0.02658
AT2G42430	LBD16	LBD	2	0.0275
AT5G08130	BIM1	bHLH	2	0.02805
AT1G20640	NLP4	Nin-like	2	0.02813
AT3G59060	PIF5	bHLH	2	0.02957
AT2G22540	SVP	MIKC_MADS	2	0.03022
AT5G38860	BIM3	bHLH	2	0.03526
AT3G10490	NAC052	NAC	2	0.03661
AT1G69010	BIM2	bHLH	2	0.03817
AT3G28910	MYB30	MYB	2	0.03948
AT5G25810	TINY	ERF	2	0.04267
