# Supplementary material for: Unraveling the genetic basis of oil quality in olives: a comparative transcriptome analysis
Source: Front Plant Sci. 2024 Oct 1;15:1467102. doi: 10.3389/fpls.2024.1467102 (PMC11473408; doi:10.3389/fpls.2024.1467102)
Supplement: Supplementary file 1 [file DataSheet1.zip › Data Sheet 1/Supplementary file 12.xlsx]

## Sheet: Sheet1
Table S7: Transcription factors on upstream of up-regulated genes in the Shengeh
Transcription Factor accession in Arabidopsis	Transcription Factor name	Transcription Factor Family	Number of target genes	p_value
AT2G01570	RGA	GRAS	5	0.02798
AT5G66940	DOF5.8	Dof	3	0.0764
AT1G46264	HSFB4	HSF	2	0.009241
AT4G11660	HSFB2B	HSF	2	0.009241
AT4G18880	HSFA4A	HSF	2	0.0081
AT5G20240	PI	MIKC_MADS	2	0.04426
AT5G43840	HSFA6A	HSF	2	0.009241
