# Supplementary material for: Unraveling the genetic basis of oil quality in olives: a comparative transcriptome analysis
Source: Front Plant Sci. 2024 Oct 1;15:1467102. doi: 10.3389/fpls.2024.1467102 (PMC11473408; doi:10.3389/fpls.2024.1467102)
Supplement: Supplementary file 1 [file DataSheet1.zip › Data Sheet 1/Supplementary file 2.xlsx]

## Sheet: Sheet1
Table S2: The results of pathway enrichment analysis for down-regulated genes
##Databases: KEGG PATHWAY
##Statistical test method: hypergeometric test / Fisher's exact test
##FDR correction method: Benjamini and Hochberg
#Term	Database	ID	Input number	Background number	P-Value	Corrected P-Value	Input	Hyperlink
Metabolic pathways	KEGG PATHWAY	oeu01100	207	3179	3.72468e-10	4.24614e-08	OE9A073274T1|OE9A085906T1|OE9A018735T1|OE9A020309T1|OE9A060174T1|OE9A031797T1|OE9A097800T1|OE9A048973T1|OE9A112401T1|OE9A072132T1|OE9A097535T1|OE9A062420T2|OE9A086853T2|OE9A107903T1|OE9A043468T1|OE9A017271T1|OE9A077942T1|OE9A027176T2|OE9A056586T2|OE9A064386T3|OE9A017794T1|OE9A053467T1|OE9A070911T1|OE9A095953T1|OE9A006242T1|OE9A006821T1|OE9A052023T3|OE9A044519T1|OE9A050823T1|OE9A081417T1|OE9A10835…	http://www.genome.jp/kegg-bin/show_pathway?oeu01100/oeu:111381381%09red/oeu:111411999%09red/oeu:111375474%09red/oeu:111366090%09red/oeu:111369906%09red/oeu:111367868%09red/oeu:111409866%09red/oeu:111403739%09red/oeu:111377284%09red/oeu:111402172%09red/oeu:111410339%09red/oeu:111407248%09red/oeu:111373885%09red/oeu:111402322%09red/oeu:111396946%09red/oeu:111371466%09red/oeu:111393588%09red/oeu:111…
Photosynthesis - antenna proteins	KEGG PATHWAY	oeu00196	9	24	3.95227e-06	0.000225279	OE9A034239T1|OE9A026341T1|OE9A018735T1|OE9A060174T1|OE9A114109T1|OE9A081417T1|OE9A066649T2|OE9A043522T1|OE9A013671T1	http://www.genome.jp/kegg-bin/show_pathway?oeu00196/oeu:111365599%09red/oeu:111412219%09red/oeu:111402172%09red/oeu:111378592%09red/oeu:111365246%09red/oeu:111394689%09red/oeu:111402246%09red
Linoleic acid metabolism	KEGG PATHWAY	oeu00591	8	20	9.3759e-06	0.000356284	OE9A031033T1|OE9A042234T1|OE9A009273T1|OE9A073273T1|OE9A050816T1|OE9A080778T1|OE9A033601T1|OE9A062776T1	http://www.genome.jp/kegg-bin/show_pathway?oeu00591/oeu:111368968%09red/oeu:111388392%09red/oeu:111366779%09red/oeu:111410046%09red/oeu:111386480%09red
ABC transporters	KEGG PATHWAY	oeu02010	11	55	5.46345e-05	0.00155708	OE9A025030T2|OE9A106768T2|OE9A023930T4|OE9A071823T1|OE9A090168T5|OE9A097847T1|OE9A116680T3|OE9A079730T1|OE9A014352T1|OE9A119289T1|OE9A011096T2	http://www.genome.jp/kegg-bin/show_pathway?oeu02010/oeu:111373236%09red/oeu:111379982%09red/oeu:111389761%09red/oeu:111375376%09red/oeu:111393913%09red/oeu:111408119%09red/oeu:111396943%09red/oeu:111369421%09red/oeu:111392163%09red
Biosynthesis of secondary metabolites	KEGG PATHWAY	oeu01110	94	1601	0.000806656	0.0183918	OE9A085906T1|OE9A020309T1|OE9A067309T1|OE9A031797T1|OE9A112401T1|OE9A077942T1|OE9A064386T3|OE9A006242T1|OE9A006821T1|OE9A044519T1|OE9A108351T2|OE9A092797T1|OE9A062420T2|OE9A079597T1|OE9A103182T1|OE9A019588T1|OE9A055449T1|OE9A031069T1|OE9A003942T3|OE9A068981T2|OE9A092884T1|OE9A109497T1|OE9A108472T2|OE9A101525T1|OE9A050816T1|OE9A026328T1|OE9A101734T1|OE9A090531T1|OE9A020054T1|OE9A080678T1|OE9A12057…	http://www.genome.jp/kegg-bin/show_pathway?oeu01110/oeu:111411999%09red/oeu:111375474%09red/oeu:111367868%09red/oeu:111409866%09red/oeu:111377284%09red/oeu:111407248%09red/oeu:111373885%09red/oeu:111371466%09red/oeu:111393588%09red/oeu:111369427%09red/oeu:111394670%09red/oeu:111367325%09red/oeu:111404071%09red/oeu:111373242%09red/oeu:111371598%09red/oeu:111370909%09red/oeu:111405964%09red/oeu:111…
Cutin, suberine and wax biosynthesis	KEGG PATHWAY	oeu00073	7	44	0.00388938	0.0738982	OE9A120270T1|OE9A086793T1|OE9A105123T1|OE9A041447T1|OE9A010584T1|OE9A002538T2|OE9A047390T1	http://www.genome.jp/kegg-bin/show_pathway?oeu00073/oeu:111376458%09red/oeu:111376101%09red/oeu:111373242%09red/oeu:111391318%09red/oeu:111398498%09red/oeu:111384509%09red/oeu:111410339%09red
Starch and sucrose metabolism	KEGG PATHWAY	oeu00500	20	256	0.00761817	0.124067	OE9A064386T3|OE9A073274T1|OE9A107903T1|OE9A108472T2|OE9A023760T1|OE9A104392T4|OE9A058805T2|OE9A079210T2|OE9A020526T2|OE9A004268T1|OE9A037489T1|OE9A080741T9|OE9A002097T2|OE9A036306T1|OE9A034490T2|OE9A074414T3|OE9A071571T1|OE9A055147T1|OE9A001162T1|OE9A109153T1	http://www.genome.jp/kegg-bin/show_pathway?oeu00500/oeu:111381524%09red/oeu:111404071%09red/oeu:111396682%09red/oeu:111395997%09red/oeu:111375465%09red/oeu:111379737%09red/oeu:111366090%09red/oeu:111387558%09red/oeu:111382086%09red/oeu:111389576%09red/oeu:111384507%09red/oeu:111396794%09red/oeu:111386620%09red/oeu:111392875%09red/oeu:111374602%09red/oeu:111391290%09red/oeu:111388038%09red/oeu:111…
Phenylalanine metabolism	KEGG PATHWAY	oeu00360	6	41	0.0104379	0.14874	OE9A065170T1|OE9A032146T1|OE9A003487T1|OE9A049944T1|OE9A095147T1|OE9A080678T1	http://www.genome.jp/kegg-bin/show_pathway?oeu00360/oeu:111408519%09red/oeu:111403111%09red/oeu:111368633%09red/oeu:111402181%09red
Steroid biosynthesis	KEGG PATHWAY	oeu00100	7	56	0.0123404	0.156312	OE9A100655T1|OE9A019588T1|OE9A076205T1|OE9A085906T1|OE9A107853T1|OE9A066886T1|OE9A010808T1	http://www.genome.jp/kegg-bin/show_pathway?oeu00100/oeu:111376794%09red/oeu:111390117%09red/oeu:111396908%09red/oeu:111381993%09red/oeu:111403674%09red/oeu:111386563%09red/oeu:111407991%09red
Glyoxylate and dicarboxylate metabolism	KEGG PATHWAY	oeu00630	10	106	0.0174742	0.189393	OE9A080904T1|OE9A113573T1|OE9A028936T2|OE9A113721T1|OE9A044519T1|OE9A062827T2|OE9A097800T1|OE9A108351T2|OE9A101525T1|OE9A100805T1	http://www.genome.jp/kegg-bin/show_pathway?oeu00630/oeu:111393217%09red/oeu:111391236%09red/oeu:111379166%09red/oeu:111393721%09red/oeu:111395787%09red/oeu:111371598%09red/oeu:111395672%09red/oeu:111380935%09red/oeu:111370872%09red/oeu:111365394%09red
Fatty acid elongation	KEGG PATHWAY	oeu00062	6	47	0.0182747	0.189393	OE9A090531T1|OE9A055449T1|OE9A029462T1|OE9A020309T1|OE9A044469T1|OE9A042315T1	http://www.genome.jp/kegg-bin/show_pathway?oeu00062/oeu:111388105%09red/oeu:111397246%09red/oeu:111383577%09red/oeu:111380039%09red/oeu:111401043%09red
Amino sugar and nucleotide sugar metabolism	KEGG PATHWAY	oeu00520	14	187	0.030703	0.291678	OE9A116663T1|OE9A010255T1|OE9A034968T1|OE9A097203T2|OE9A007885T1|OE9A011316T1|OE9A037489T1|OE9A119598T1|OE9A025476T1|OE9A114448T1|OE9A080442T1|OE9A052745T1|OE9A004268T1|OE9A070911T1	http://www.genome.jp/kegg-bin/show_pathway?oeu00520/oeu:111412591%09red/oeu:111402962%09red/oeu:111402322%09red/oeu:111391428%09red/oeu:111374602%09red/oeu:111401964%09red/oeu:111397495%09red/oeu:111379188%09red/oeu:111374558%09red/oeu:111387986%09red/oeu:111369784%09red/oeu:111396682%09red/oeu:111380291%09red
Fructose and mannose metabolism	KEGG PATHWAY	oeu00051	8	86	0.0337242	0.295735	OE9A026328T1|OE9A110857T2|OE9A053216T1|OE9A011316T1|OE9A006187T2|OE9A004268T1|OE9A084760T4|OE9A016156T1	http://www.genome.jp/kegg-bin/show_pathway?oeu00051/oeu:111382701%09red/oeu:111387415%09red/oeu:111401964%09red/oeu:111396682%09red/oeu:111394567%09red/oeu:111412769%09red/oeu:111395496%09red/oeu:111397355%09red
Sphingolipid metabolism	KEGG PATHWAY	oeu00600	5	44	0.0444687	0.333001	OE9A111465T2|OE9A060975T1|OE9A051263T1|OE9A078785T1|OE9A114737T2	http://www.genome.jp/kegg-bin/show_pathway?oeu00600/oeu:111393857%09red/oeu:111369944%09red/oeu:111397171%09red/oeu:111382252%09red
MAPK signaling pathway - plant	KEGG PATHWAY	oeu04016	17	256	0.046737	0.333001	OE9A056651T1|OE9A039064T1|OE9A053467T1|OE9A085935T1|OE9A008556T1|OE9A120148T2|OE9A014667T1|OE9A077372T2|OE9A077942T1|OE9A024556T3|OE9A053377T1|OE9A022227T1|OE9A025476T1|OE9A113961T1|OE9A097645T1|OE9A104828T1|OE9A048292T1	http://www.genome.jp/kegg-bin/show_pathway?oeu04016/oeu:111375474%09red/oeu:111392557%09red/oeu:111398770%09red/oeu:111379188%09red/oeu:111401700%09red/oeu:111367201%09red/oeu:111409866%09red/oeu:111385758%09red/oeu:111380089%09red/oeu:111405948%09red/oeu:111393342%09red/oeu:111380501%09red/oeu:111384144%09red/oeu:111387511%09red
Endocytosis	KEGG PATHWAY	oeu04144	17	256	0.046737	0.333001	OE9A059646T1|OE9A021672T1|OE9A005391T2|OE9A049274T1|OE9A002226T1|OE9A059584T1|OE9A055155T1|OE9A073052T1|OE9A114952T1|OE9A037186T1|OE9A038003T1|OE9A008592T2|OE9A058879T1|OE9A029085T1|OE9A088434T1|OE9A070771T1|OE9A038644T1	http://www.genome.jp/kegg-bin/show_pathway?oeu04144/oeu:111394399%09red/oeu:111396638%09red/oeu:111401893%09red/oeu:111382771%09red/oeu:111410820%09red/oeu:111368358%09red/oeu:111382229%09red/oeu:111382284%09red/oeu:111396077%09red/oeu:111388950%09red/oeu:111370642%09red/oeu:111405495%09red/oeu:111366373%09red/oeu:111370776%09red/oeu:111375244%09red/oeu:111408772%09red
Photosynthesis	KEGG PATHWAY	oeu00195	7	78	0.0525179	0.352087	OE9A045236T1|OE9A015647T1|OE9A058147T1|OE9A086025T2|OE9A000322T1|OE9A024826T1|OE9A044930T1	http://www.genome.jp/kegg-bin/show_pathway?oeu00195/oeu:111401854%09red/oeu:111389383%09red/oeu:111408701%09red/oeu:111373133%09red/oeu:111367562%09red/oeu:111379155%09red/oeu:111395812%09red
Galactose metabolism	KEGG PATHWAY	oeu00052	8	96	0.0555928	0.352087	OE9A117492T1|OE9A068407T1|OE9A046937T2|OE9A037489T1|OE9A078785T1|OE9A043896T1|OE9A052745T1|OE9A027274T1	http://www.genome.jp/kegg-bin/show_pathway?oeu00052/oeu:111378616%09red/oeu:111374602%09red/oeu:111397495%09red/oeu:111397171%09red/oeu:111403880%09red/oeu:111409851%09red/oeu:111399541%09red/oeu:111409852%09red
Pentose and glucuronate interconversions	KEGG PATHWAY	oeu00040	11	155	0.068201	0.40197	OE9A116663T1|OE9A023367T2|OE9A056586T2|OE9A115416T1|OE9A006932T1|OE9A017794T1|OE9A052745T1|OE9A078354T2|OE9A029332T1|OE9A027176T2|OE9A086853T2	http://www.genome.jp/kegg-bin/show_pathway?oeu00040/oeu:111379546%09red/oeu:111405079%09red/oeu:111395349%09red/oeu:111397495%09red/oeu:111405437%09red/oeu:111396324%09red/oeu:111403739%09red/oeu:111374558%09red/oeu:111380011%09red/oeu:111367127%09red
Phagosome	KEGG PATHWAY	oeu04145	11	156	0.070521	0.40197	OE9A033844T1|OE9A056102T1|OE9A052028T2|OE9A018128T2|OE9A002226T1|OE9A074603T1|OE9A050823T1|OE9A084266T1|OE9A005555T2|OE9A093558T2|OE9A015077T1	http://www.genome.jp/kegg-bin/show_pathway?oeu04145/oeu:111381381%09red/oeu:111367957%09red/oeu:111379094%09red/oeu:111410172%09red/oeu:111403744%09red/oeu:111382669%09red/oeu:111391281%09red/oeu:111409492%09red/oeu:111368482%09red/oeu:111408772%09red/oeu:111393223%09red
Inositol phosphate metabolism	KEGG PATHWAY	oeu00562	8	104	0.0784004	0.405721	OE9A107426T6|OE9A052028T2|OE9A074603T1|OE9A038988T1|OE9A047992T1|OE9A053216T1|OE9A009908T1|OE9A093558T2	http://www.genome.jp/kegg-bin/show_pathway?oeu00562/oeu:111396007%09red/oeu:111394608%09red/oeu:111403744%09red/oeu:111405395%09red/oeu:111382669%09red/oeu:111367291%09red/oeu:111394567%09red/oeu:111409492%09red
Isoquinoline alkaloid biosynthesis	KEGG PATHWAY	oeu00950	4	37	0.0789819	0.405721	OE9A080678T1|OE9A120573T1|OE9A063859T1|OE9A110596T1	http://www.genome.jp/kegg-bin/show_pathway?oeu00950/oeu:111408519%09red/oeu:111373885%09red/oeu:111370879%09red/oeu:111374156%09red
Phenylalanine, tyrosine and tryptophan biosynthesis	KEGG PATHWAY	oeu00400	6	70	0.0818559	0.405721	OE9A057888T1|OE9A052849T1|OE9A032558T2|OE9A107827T1|OE9A109257T1|OE9A080678T1	http://www.genome.jp/kegg-bin/show_pathway?oeu00400/oeu:111381610%09red/oeu:111408519%09red/oeu:111401160%09red/oeu:111395978%09red/oeu:111367900%09red/oeu:111396946%09red
Fatty acid biosynthesis	KEGG PATHWAY	oeu00061	6	71	0.085948	0.405731	OE9A104560T1|OE9A040462T1|OE9A034515T3|OE9A095994T1|OE9A056459T4|OE9A097852T1	http://www.genome.jp/kegg-bin/show_pathway?oeu00061/oeu:111380475%09red/oeu:111381474%09red/oeu:111371731%09red/oeu:111382000%09red/oeu:111402100%09red/oeu:111386576%09red
Synthesis and degradation of ketone bodies	KEGG PATHWAY	oeu00072	2	11	0.0922231	0.405731	OE9A031797T1|OE9A078556T2	http://www.genome.jp/kegg-bin/show_pathway?oeu00072/oeu:111407520%09red
Carotenoid biosynthesis	KEGG PATHWAY	oeu00906	5	56	0.094851	0.405731	OE9A101910T1|OE9A062420T2|OE9A093527T2|OE9A079597T1|OE9A081491T1	http://www.genome.jp/kegg-bin/show_pathway?oeu00906/oeu:111373136%09red/oeu:111366340%09red/oeu:111410611%09red/oeu:111376575%09red/oeu:111386602%09red
Tropane, piperidine and pyridine alkaloid biosynthesis	KEGG PATHWAY	oeu00960	3	25	0.0984978	0.405731	OE9A080678T1|OE9A009623T1|OE9A031069T1	http://www.genome.jp/kegg-bin/show_pathway?oeu00960/oeu:111374459%09red/oeu:111408519%09red
Pyrimidine metabolism	KEGG PATHWAY	oeu00240	7	92	0.0996895	0.405731	OE9A067643T1|OE9A068981T2|OE9A052023T3|OE9A077942T1|OE9A113961T1|OE9A092429T1|OE9A085935T1	http://www.genome.jp/kegg-bin/show_pathway?oeu00240/oeu:111401968%09red/oeu:111375474%09red/oeu:111365886%09red/oeu:111409866%09red/oeu:111404287%09red/oeu:111369427%09red
Other glycan degradation	KEGG PATHWAY	oeu00511	3	26	0.106771	0.405731	OE9A067845T3|OE9A051263T1|OE9A114737T2	http://www.genome.jp/kegg-bin/show_pathway?oeu00511/oeu:111369944%09red/oeu:111410640%09red
Butanoate metabolism	KEGG PATHWAY	oeu00650	3	26	0.106771	0.405731	OE9A031797T1|OE9A097800T1|OE9A078556T2	http://www.genome.jp/kegg-bin/show_pathway?oeu00650/oeu:111393721%09red/oeu:111407520%09red
Peroxisome	KEGG PATHWAY	oeu04146	8	117	0.125718	0.462318	OE9A113573T1|OE9A106166T1|OE9A041447T1|OE9A010584T1|OE9A034515T3|OE9A095994T1|OE9A100805T1|OE9A097852T1	http://www.genome.jp/kegg-bin/show_pathway?oeu04146/oeu:111381474%09red/oeu:111410158%09red/oeu:111376101%09red/oeu:111395787%09red/oeu:111402100%09red/oeu:111382000%09red/oeu:111391318%09red/oeu:111370872%09red
Glycosylphosphatidylinositol (GPI)-anchor biosynthesis	KEGG PATHWAY	oeu00563	3	29	0.133096	0.468286	OE9A043468T1|OE9A109627T1|OE9A022643T1	http://www.genome.jp/kegg-bin/show_pathway?oeu00563/oeu:111398806%09red/oeu:111392216%09red/oeu:111377097%09red
Base excision repair	KEGG PATHWAY	oeu03410	4	47	0.144171	0.468286	OE9A004618T1|OE9A040413T5|OE9A048133T4|OE9A097828T1	http://www.genome.jp/kegg-bin/show_pathway?oeu03410/oeu:111366829%09red/oeu:111406626%09red/oeu:111374665%09red/oeu:111367372%09red
Mismatch repair	KEGG PATHWAY	oeu03430	4	47	0.144171	0.468286	OE9A012418T1|OE9A040413T5|OE9A089350T1|OE9A097828T1	http://www.genome.jp/kegg-bin/show_pathway?oeu03430/oeu:111366829%09red/oeu:111398545%09red/oeu:111367372%09red/oeu:111410414%09red
Phenylpropanoid biosynthesis	KEGG PATHWAY	oeu00940	14	243	0.146997	0.468286	OE9A108472T2|OE9A006242T1|OE9A071571T1|OE9A003487T1|OE9A011654T1|OE9A049944T1|OE9A020054T1|OE9A078521T1|OE9A112401T1|OE9A095147T1|OE9A104244T1|OE9A086935T1|OE9A012293T1|OE9A103182T1	http://www.genome.jp/kegg-bin/show_pathway?oeu00940/oeu:111407248%09red/oeu:111403111%09red/oeu:111411999%09red/oeu:111387918%09red/oeu:111368080%09red/oeu:111403793%09red/oeu:111367868%09red/oeu:111395997%09red/oeu:111402181%09red/oeu:111391290%09red/oeu:111368505%09red
Arginine and proline metabolism	KEGG PATHWAY	oeu00330	6	84	0.14877	0.468286	OE9A065170T1|OE9A112556T1|OE9A067309T1|OE9A032146T1|OE9A101434T1|OE9A056606T1	http://www.genome.jp/kegg-bin/show_pathway?oeu00330/oeu:111402361%09red/oeu:111411688%09red/oeu:111372349%09red/oeu:111380585%09red/oeu:111368633%09red
Homologous recombination	KEGG PATHWAY	oeu03440	5	66	0.151988	0.468286	OE9A098947T1|OE9A091061T1|OE9A004879T2|OE9A097828T1|OE9A045275T1	http://www.genome.jp/kegg-bin/show_pathway?oeu03440/oeu:111410606%09red/oeu:111377858%09red/oeu:111410537%09red/oeu:111382898%09red/oeu:111366829%09red
Fatty acid metabolism	KEGG PATHWAY	oeu01212	7	106	0.163876	0.491628	OE9A104560T1|OE9A040462T1|OE9A034515T3|OE9A095994T1|OE9A056459T4|OE9A097852T1|OE9A069627T1	http://www.genome.jp/kegg-bin/show_pathway?oeu01212/oeu:111380475%09red/oeu:111381474%09red/oeu:111393798%09red/oeu:111371731%09red/oeu:111402100%09red/oeu:111382000%09red/oeu:111386576%09red
Sesquiterpenoid and triterpenoid biosynthesis	KEGG PATHWAY	oeu00909	3	33	0.171198	0.500425	OE9A100655T1|OE9A076205T1|OE9A029472T2	http://www.genome.jp/kegg-bin/show_pathway?oeu00909/oeu:111395675%09red/oeu:111390117%09red/oeu:111376794%09red
Oxidative phosphorylation	KEGG PATHWAY	oeu00190	11	191	0.182825	0.504006	OE9A068395T1|OE9A005975T1|OE9A056102T1|OE9A018128T2|OE9A075099T1|OE9A068622T3|OE9A050823T1|OE9A056754T1|OE9A085078T1|OE9A119525T1|OE9A044930T1	http://www.genome.jp/kegg-bin/show_pathway?oeu00190/oeu:111381381%09red/oeu:111367957%09red/oeu:111387639%09red/oeu:111369918%09red/oeu:111407430%09red/oeu:111389383%09red/oeu:111382396%09red/oeu:111365434%09red/oeu:111391281%09red/oeu:111401657%09red/oeu:111384371%09red
Phosphatidylinositol signaling system	KEGG PATHWAY	oeu04070	7	110	0.18497	0.504006	OE9A052028T2|OE9A074603T1|OE9A038988T1|OE9A047992T1|OE9A073688T1|OE9A009908T1|OE9A093558T2	http://www.genome.jp/kegg-bin/show_pathway?oeu04070/oeu:111396007%09red/oeu:111394608%09red/oeu:111405395%09red/oeu:111382669%09red/oeu:111403744%09red/oeu:111377284%09red/oeu:111409492%09red
RNA degradation	KEGG PATHWAY	oeu03018	10	171	0.185686	0.504006	OE9A077245T1|OE9A116297T3|OE9A105623T1|OE9A061592T1|OE9A068502T1|OE9A088755T1|OE9A086183T1|OE9A083528T1|OE9A098326T2|OE9A000545T2	http://www.genome.jp/kegg-bin/show_pathway?oeu03018/oeu:111408422%09red/oeu:111369882%09red/oeu:111408802%09red/oeu:111407124%09red/oeu:111375372%09red/oeu:111376323%09red/oeu:111388827%09red/oeu:111399621%09red/oeu:111407219%09red/oeu:111409878%09red
Biosynthesis of amino acids	KEGG PATHWAY	oeu01230	18	345	0.200228	0.530837	OE9A089497T1|OE9A026328T1|OE9A009560T1|OE9A052849T1|OE9A057888T1|OE9A107193T1|OE9A053216T1|OE9A060571T2|OE9A044519T1|OE9A067309T1|OE9A101202T2|OE9A032558T2|OE9A080678T1|OE9A108351T2|OE9A101734T1|OE9A107827T1|OE9A109257T1|OE9A092884T1	http://www.genome.jp/kegg-bin/show_pathway?oeu01230/oeu:111412769%09red/oeu:111406865%09red/oeu:111401524%09red/oeu:111381610%09red/oeu:111387382%09red/oeu:111380935%09red/oeu:111408519%09red/oeu:111399792%09red/oeu:111401160%09red/oeu:111395978%09red/oeu:111395672%09red/oeu:111394567%09red/oeu:111385070%09red/oeu:111393588%09red/oeu:111367900%09red/oeu:111402361%09red/oeu:111396946%09red/oeu:111…
Carbon metabolism	KEGG PATHWAY	oeu01200	19	376	0.229164	0.589216	OE9A068395T1|OE9A026328T1|OE9A092698T1|OE9A044519T1|OE9A113573T1|OE9A107193T1|OE9A080904T1|OE9A113721T1|OE9A083387T1|OE9A069549T1|OE9A089497T1|OE9A003942T3|OE9A097800T1|OE9A108351T2|OE9A101525T1|OE9A004414T1|OE9A053216T1|OE9A074381T5|OE9A100805T1	http://www.genome.jp/kegg-bin/show_pathway?oeu01200/oeu:111395787%09red/oeu:111391236%09red/oeu:111406865%09red/oeu:111412769%09red/oeu:111407430%09red/oeu:111380935%09red/oeu:111393721%09red/oeu:111395672%09red/oeu:111369906%09red/oeu:111367764%09red/oeu:111371598%09red/oeu:111370909%09red/oeu:111394567%09red/oeu:111385070%09red/oeu:111365394%09red/oeu:111370872%09red/oeu:111405964%09red/oeu:111…
DNA replication	KEGG PATHWAY	oeu03030	4	58	0.232585	0.589216	OE9A012418T1|OE9A040413T5|OE9A089350T1|OE9A097828T1	http://www.genome.jp/kegg-bin/show_pathway?oeu03030/oeu:111366829%09red/oeu:111398545%09red/oeu:111367372%09red/oeu:111410414%09red
Nucleotide excision repair	KEGG PATHWAY	oeu03420	5	80	0.249578	0.59615	OE9A121491T1|OE9A012418T1|OE9A040413T5|OE9A089350T1|OE9A097828T1	http://www.genome.jp/kegg-bin/show_pathway?oeu03420/oeu:111366829%09red/oeu:111398545%09red/oeu:111367372%09red/oeu:111400172%09red/oeu:111410414%09red
Terpenoid backbone biosynthesis	KEGG PATHWAY	oeu00900	6	101	0.253121	0.59615	OE9A000167T1|OE9A006821T1|OE9A012368T1|OE9A097631T1|OE9A031797T1|OE9A078556T2	http://www.genome.jp/kegg-bin/show_pathway?oeu00900/oeu:111381423%09red/oeu:111376622%09red/oeu:111410512%09red/oeu:111383800%09red/oeu:111407520%09red
Autophagy - other	KEGG PATHWAY	oeu04136	4	61	0.258692	0.59615	OE9A084709T1|OE9A040049T1|OE9A095145T1|OE9A003182T1	http://www.genome.jp/kegg-bin/show_pathway?oeu04136/oeu:111391434%09red/oeu:111410685%09red/oeu:111380383%09red/oeu:111369376%09red
Vitamin B6 metabolism	KEGG PATHWAY	oeu00750	2	23	0.261958	0.59615	OE9A098106T1|OE9A069414T1	http://www.genome.jp/kegg-bin/show_pathway?oeu00750/oeu:111369686%09red/oeu:111370013%09red
Carbon fixation in photosynthetic organisms	KEGG PATHWAY	oeu00710	6	103	0.266577	0.59615	OE9A026328T1|OE9A092698T1|OE9A080904T1|OE9A113721T1|OE9A004414T1|OE9A053216T1	http://www.genome.jp/kegg-bin/show_pathway?oeu00710/oeu:111391236%09red/oeu:111412769%09red/oeu:111371598%09red/oeu:111394567%09red/oeu:111367764%09red/oeu:111405940%09red
Arachidonic acid metabolism	KEGG PATHWAY	oeu00590	2	24	0.276889	0.59615	OE9A094589T1|OE9A094057T1	http://www.genome.jp/kegg-bin/show_pathway?oeu00590/oeu:111371782%09red/oeu:111368465%09red
N-Glycan biosynthesis	KEGG PATHWAY	oeu00510	4	64	0.285331	0.59615	OE9A005927T1|OE9A121531T1|OE9A044001T1|OE9A102007T1	http://www.genome.jp/kegg-bin/show_pathway?oeu00510/oeu:111387922%09red/oeu:111401098%09red/oeu:111386631%09red/oeu:111410510%09red
Basal transcription factors	KEGG PATHWAY	oeu03022	4	64	0.285331	0.59615	OE9A066513T1|OE9A121491T1|OE9A010514T1|OE9A064331T1	http://www.genome.jp/kegg-bin/show_pathway?oeu03022/oeu:111374703%09red/oeu:111400172%09red/oeu:111367196%09red
Biotin metabolism	KEGG PATHWAY	oeu00780	2	25	0.291801	0.59615	OE9A040462T1|OE9A104560T1	http://www.genome.jp/kegg-bin/show_pathway?oeu00780/oeu:111386576%09red/oeu:111371731%09red
Plant hormone signal transduction	KEGG PATHWAY	oeu04075	21	440	0.292561	0.59615	OE9A115835T3|OE9A087937T1|OE9A042621T2|OE9A058969T1|OE9A008556T1|OE9A120148T2|OE9A055121T3|OE9A073651T2|OE9A118110T1|OE9A024400T4|OE9A085531T1|OE9A115640T1|OE9A044377T3|OE9A000088T1|OE9A060687T1|OE9A026472T2|OE9A022227T1|OE9A011781T1|OE9A048292T1|OE9A008453T2|OE9A009375T4	http://www.genome.jp/kegg-bin/show_pathway?oeu04075/oeu:111382213%09red/oeu:111401995%09red/oeu:111392557%09red/oeu:111388056%09red/oeu:111376478%09red/oeu:111409930%09red/oeu:111385397%09red/oeu:111377782%09red/oeu:111410572%09red/oeu:111372363%09red/oeu:111370995%09red/oeu:111393342%09red/oeu:111385088%09red/oeu:111380268%09red/oeu:111367727%09red/oeu:111399097%09red/oeu:111370596%09red/oeu:111…
Citrate cycle (TCA cycle)	KEGG PATHWAY	oeu00020	5	86	0.295474	0.59615	OE9A068395T1|OE9A044519T1|OE9A003942T3|OE9A113721T1|OE9A108351T2	http://www.genome.jp/kegg-bin/show_pathway?oeu00020/oeu:111405964%09red/oeu:111371598%09red/oeu:111395672%09red/oeu:111380935%09red/oeu:111407430%09red
Tyrosine metabolism	KEGG PATHWAY	oeu00350	4	66	0.303304	0.59615	OE9A080678T1|OE9A120573T1|OE9A063859T1|OE9A110596T1	http://www.genome.jp/kegg-bin/show_pathway?oeu00350/oeu:111408519%09red/oeu:111373885%09red/oeu:111370879%09red/oeu:111374156%09red
Porphyrin and chlorophyll metabolism	KEGG PATHWAY	oeu00860	4	66	0.303304	0.59615	OE9A044476T1|OE9A092797T1|OE9A044698T2|OE9A117450T1	http://www.genome.jp/kegg-bin/show_pathway?oeu00860/oeu:111371466%09red/oeu:111410513%09red/oeu:111380648%09red/oeu:111400840%09red
Circadian rhythm - plant	KEGG PATHWAY	oeu04712	4	67	0.312338	0.603501	OE9A031327T1|OE9A088872T2|OE9A008453T2|OE9A054299T1	http://www.genome.jp/kegg-bin/show_pathway?oeu04712/oeu:111375075%09red/oeu:111382213%09red/oeu:111381253%09red/oeu:111374475%09red
Glycolysis / Gluconeogenesis	KEGG PATHWAY	oeu00010	9	179	0.332998	0.632695	OE9A026328T1|OE9A064738T2|OE9A107193T1|OE9A088016T1|OE9A037489T1|OE9A003942T3|OE9A101525T1|OE9A084760T4|OE9A053216T1	http://www.genome.jp/kegg-bin/show_pathway?oeu00010/oeu:111385070%09red/oeu:111374602%09red/oeu:111403255%09red/oeu:111394567%09red/oeu:111412769%09red/oeu:111365394%09red/oeu:111405964%09red/oeu:111387415%09red
Folate biosynthesis	KEGG PATHWAY	oeu00790	2	30	0.365349	0.670363	OE9A029029T1|OE9A085890T3	http://www.genome.jp/kegg-bin/show_pathway?oeu00790/oeu:111409926%09red/oeu:111381603%09red
Nitrogen metabolism	KEGG PATHWAY	oeu00910	3	52	0.374803	0.670363	OE9A062827T2|OE9A074381T5|OE9A101734T1	http://www.genome.jp/kegg-bin/show_pathway?oeu00910/oeu:111379166%09red/oeu:111370591%09red/oeu:111393588%09red
Glutathione metabolism	KEGG PATHWAY	oeu00480	6	119	0.378686	0.670363	OE9A109876T1|OE9A053068T1|OE9A069549T1|OE9A094589T1|OE9A094057T1|OE9A041521T1	http://www.genome.jp/kegg-bin/show_pathway?oeu00480/oeu:111378121%09red/oeu:111380799%09red/oeu:111370909%09red/oeu:111368465%09red/oeu:111371782%09red/oeu:111381450%09red
Purine metabolism	KEGG PATHWAY	oeu00230	7	142	0.381292	0.670363	OE9A085935T1|OE9A113961T1|OE9A077942T1|OE9A037489T1|OE9A068981T2|OE9A107193T1|OE9A097535T1	http://www.genome.jp/kegg-bin/show_pathway?oeu00230/oeu:111375474%09red/oeu:111374602%09red/oeu:111409866%09red/oeu:111385070%09red/oeu:111374424%09red/oeu:111369427%09red
Stilbenoid, diarylheptanoid and gingerol biosynthesis	KEGG PATHWAY	oeu00945	2	32	0.393985	0.670363	OE9A086935T1|OE9A103182T1	http://www.genome.jp/kegg-bin/show_pathway?oeu00945/oeu:111403793%09red/oeu:111411999%09red
Nicotinate and nicotinamide metabolism	KEGG PATHWAY	oeu00760	2	32	0.393985	0.670363	OE9A068981T2|OE9A055987T1	http://www.genome.jp/kegg-bin/show_pathway?oeu00760/oeu:111389648%09red/oeu:111369427%09red
Histidine metabolism	KEGG PATHWAY	oeu00340	2	32	0.393985	0.670363	OE9A092884T1|OE9A060571T2	http://www.genome.jp/kegg-bin/show_pathway?oeu00340/oeu:111387382%09red/oeu:111401524%09red
Ubiquitin mediated proteolysis	KEGG PATHWAY	oeu04120	10	217	0.416081	0.680532	OE9A069679T1|OE9A007025T1|OE9A061854T5|OE9A055155T1|OE9A023305T4|OE9A093671T1|OE9A053500T1|OE9A091288T2|OE9A019696T1|OE9A090083T3	http://www.genome.jp/kegg-bin/show_pathway?oeu04120/oeu:111404375%09red/oeu:111409955%09red/oeu:111389005%09red/oeu:111391742%09red/oeu:111371463%09red/oeu:111367275%09red/oeu:111375244%09red/oeu:111401306%09red/oeu:111378692%09red/oeu:111365241%09red
mRNA surveillance pathway	KEGG PATHWAY	oeu03015	9	194	0.417673	0.680532	OE9A086183T1|OE9A041376T1|OE9A061592T1|OE9A051002T1|OE9A055074T1|OE9A014541T1|OE9A114378T2|OE9A008990T1|OE9A045311T1	http://www.genome.jp/kegg-bin/show_pathway?oeu03015/oeu:111366170%09red/oeu:111405085%09red/oeu:111408802%09red/oeu:111384817%09red/oeu:111389897%09red/oeu:111396837%09red/oeu:111388827%09red/oeu:111406268%09red
Pentose phosphate pathway	KEGG PATHWAY	oeu00030	4	80	0.430063	0.680532	OE9A037489T1|OE9A026328T1|OE9A084760T4|OE9A069549T1	http://www.genome.jp/kegg-bin/show_pathway?oeu00030/oeu:111374602%09red/oeu:111370909%09red/oeu:111387415%09red/oeu:111412769%09red
Sulfur relay system	KEGG PATHWAY	oeu04122	1	13	0.433416	0.680532	OE9A085890T3	http://www.genome.jp/kegg-bin/show_pathway?oeu04122/oeu:111409926%09red
Selenocompound metabolism	KEGG PATHWAY	oeu00450	2	35	0.435779	0.680532	OE9A009560T1|OE9A048973T1	http://www.genome.jp/kegg-bin/show_pathway?oeu00450/oeu:111399792%09red/oeu:111391634%09red
Thiamine metabolism	KEGG PATHWAY	oeu00730	2	35	0.435779	0.680532	OE9A010031T1|OE9A097535T1	http://www.genome.jp/kegg-bin/show_pathway?oeu00730/oeu:111374424%09red/oeu:111371338%09red
RNA transport	KEGG PATHWAY	oeu03013	11	248	0.455093	0.700536	OE9A121097T1|OE9A086183T1|OE9A041376T1|OE9A071265T1|OE9A061592T1|OE9A055074T1|OE9A011380T1|OE9A039210T1|OE9A033414T1|OE9A023860T1|OE9A032164T1	http://www.genome.jp/kegg-bin/show_pathway?oeu03013/oeu:111379958%09red/oeu:111384876%09red/oeu:111408802%09red/oeu:111406599%09red/oeu:111389897%09red/oeu:111388827%09red/oeu:111387882%09red/oeu:111402919%09red/oeu:111410865%09red
Glycerolipid metabolism	KEGG PATHWAY	oeu00561	5	107	0.460879	0.700536	OE9A072132T1|OE9A086145T1|OE9A095953T1|OE9A041104T1|OE9A078785T1	http://www.genome.jp/kegg-bin/show_pathway?oeu00561/oeu:111389230%09red/oeu:111373683%09red/oeu:111394507%09red/oeu:111397171%09red
Plant-pathogen interaction	KEGG PATHWAY	oeu04626	12	276	0.475723	0.713585	OE9A056651T1|OE9A030978T1|OE9A059780T1|OE9A009955T1|OE9A045576T1|OE9A002935T2|OE9A041104T1|OE9A106336T1|OE9A091803T1|OE9A097645T1|OE9A077571T1|OE9A036454T2	http://www.genome.jp/kegg-bin/show_pathway?oeu04626/oeu:111407783%09red/oeu:111378200%09red/oeu:111373683%09red/oeu:111399769%09red/oeu:111392291%09red/oeu:111390613%09red/oeu:111403945%09red/oeu:111403947%09red/oeu:111405948%09red/oeu:111398509%09red/oeu:111404648%09red
Ether lipid metabolism	KEGG PATHWAY	oeu00565	2	39	0.48896	0.723915	OE9A017271T1|OE9A005391T2	http://www.genome.jp/kegg-bin/show_pathway?oeu00565/oeu:111380167%09red/oeu:111368358%09red
Monobactam biosynthesis	KEGG PATHWAY	oeu00261	1	17	0.518325	0.747962	OE9A101202T2	http://www.genome.jp/kegg-bin/show_pathway?oeu00261/oeu:111367325%09red
Lysine biosynthesis	KEGG PATHWAY	oeu00300	1	17	0.518325	0.747962	OE9A101202T2	http://www.genome.jp/kegg-bin/show_pathway?oeu00300/oeu:111367325%09red
SNARE interactions in vesicular transport	KEGG PATHWAY	oeu04130	3	67	0.530525	0.755999	OE9A053442T1|OE9A100458T1|OE9A088378T1	http://www.genome.jp/kegg-bin/show_pathway?oeu04130/oeu:111381281%09red/oeu:111367285%09red/oeu:111411773%09red
Glycosphingolipid biosynthesis - globo and isoglobo series	KEGG PATHWAY	oeu00603	1	18	0.537485	0.75646	OE9A078785T1	http://www.genome.jp/kegg-bin/show_pathway?oeu00603/oeu:111397171%09red
Alanine, aspartate and glutamate metabolism	KEGG PATHWAY	oeu00250	3	69	0.549662	0.760173	OE9A067643T1|OE9A074381T5|OE9A101734T1	http://www.genome.jp/kegg-bin/show_pathway?oeu00250/oeu:111404287%09red/oeu:111393588%09red/oeu:111370591%09red
Glycosaminoglycan degradation	KEGG PATHWAY	oeu00531	1	19	0.555883	0.760173	OE9A108041T1	http://www.genome.jp/kegg-bin/show_pathway?oeu00531/oeu:111401637%09red
Arginine biosynthesis	KEGG PATHWAY	oeu00220	2	45	0.562542	0.760173	OE9A067309T1|OE9A074381T5	http://www.genome.jp/kegg-bin/show_pathway?oeu00220/oeu:111402361%09red/oeu:111370591%09red
Fatty acid degradation	KEGG PATHWAY	oeu00071	3	71	0.568331	0.760173	OE9A097852T1|OE9A034515T3|OE9A095994T1	http://www.genome.jp/kegg-bin/show_pathway?oeu00071/oeu:111381474%09red/oeu:111382000%09red/oeu:111402100%09red
Ubiquinone and other terpenoid-quinone biosynthesis	KEGG PATHWAY	oeu00130	2	47	0.58532	0.760173	OE9A117735T2|OE9A109497T1	http://www.genome.jp/kegg-bin/show_pathway?oeu00130/oeu:111365483%09red/oeu:111394670%09red
Biosynthesis of secondary metabolites - unclassified	KEGG PATHWAY	oeu00999	1	21	0.590515	0.760173	OE9A086935T1	http://www.genome.jp/kegg-bin/show_pathway?oeu00999/oeu:111411999%09red
Ascorbate and aldarate metabolism	KEGG PATHWAY	oeu00053	3	74	0.595419	0.760173	OE9A116663T1|OE9A107426T6|OE9A052745T1	http://www.genome.jp/kegg-bin/show_pathway?oeu00053/oeu:111367291%09red/oeu:111374558%09red/oeu:111397495%09red
Flavonoid biosynthesis	KEGG PATHWAY	oeu00941	2	48	0.596375	0.760173	OE9A086935T1|OE9A103182T1	http://www.genome.jp/kegg-bin/show_pathway?oeu00941/oeu:111403793%09red/oeu:111411999%09red
Other types of O-glycan biosynthesis	KEGG PATHWAY	oeu00514	1	22	0.606805	0.760173	OE9A005870T1	http://www.genome.jp/kegg-bin/show_pathway?oeu00514/oeu:111400822%09red
Riboflavin metabolism	KEGG PATHWAY	oeu00740	1	22	0.606805	0.760173	OE9A029029T1	http://www.genome.jp/kegg-bin/show_pathway?oeu00740/oeu:111381603%09red
AGE-RAGE signaling pathway in diabetic complications	KEGG PATHWAY	oeu04933	1	23	0.622447	0.766746	OE9A047992T1	http://www.genome.jp/kegg-bin/show_pathway?oeu04933/oeu:111405395%09red
Spliceosome	KEGG PATHWAY	oeu03040	10	258	0.625503	0.766746	OE9A029836T8|OE9A026458T1|OE9A005831T1|OE9A055516T1|OE9A058879T1|OE9A005229T2|OE9A045816T1|OE9A110221T1|OE9A079556T1|OE9A036728T1	http://www.genome.jp/kegg-bin/show_pathway?oeu03040/oeu:111374847%09red/oeu:111396913%09red/oeu:111412800%09red/oeu:111404051%09red/oeu:111375808%09red/oeu:111388950%09red/oeu:111367574%09red/oeu:111393222%09red/oeu:111402230%09red/oeu:111371118%09red
Protein processing in endoplasmic reticulum	KEGG PATHWAY	oeu04141	13	341	0.653878	0.786172	OE9A037375T2|OE9A014790T1|OE9A030978T1|OE9A096789T2|OE9A019512T2|OE9A058879T1|OE9A070674T1|OE9A121531T1|OE9A007422T1|OE9A102007T1|OE9A107884T6|OE9A080643T1|OE9A019696T1	http://www.genome.jp/kegg-bin/show_pathway?oeu04141/oeu:111370573%09red/oeu:111391311%09red/oeu:111410791%09red/oeu:111409955%09red/oeu:111378728%09red/oeu:111393485%09red/oeu:111401098%09red/oeu:111388950%09red/oeu:111389436%09red/oeu:111397755%09red/oeu:111398509%09red/oeu:111386631%09red/oeu:111403533%09red
Ribosome biogenesis in eukaryotes	KEGG PATHWAY	oeu03008	4	108	0.655144	0.786172	OE9A085052T1|OE9A076243T1|OE9A077463T1|OE9A002121T1	http://www.genome.jp/kegg-bin/show_pathway?oeu03008/oeu:111406850%09red/oeu:111400690%09red/oeu:111409043%09red/oeu:111372466%09red
Aminoacyl-tRNA biosynthesis	KEGG PATHWAY	oeu00970	3	82	0.662045	0.786178	OE9A048973T1|OE9A119494T1|OE9A117450T1	http://www.genome.jp/kegg-bin/show_pathway?oeu00970/oeu:111385812%09red/oeu:111410513%09red/oeu:111391634%09red
RNA polymerase	KEGG PATHWAY	oeu03020	2	56	0.676849	0.789903	OE9A088546T2|OE9A079854T2	http://www.genome.jp/kegg-bin/show_pathway?oeu03020/oeu:111392901%09red/oeu:111382670%09red
One carbon pool by folate	KEGG PATHWAY	oeu00670	1	27	0.679039	0.789903	OE9A083387T1	http://www.genome.jp/kegg-bin/show_pathway?oeu00670/oeu:111369906%09red
beta-Alanine metabolism	KEGG PATHWAY	oeu00410	2	60	0.711922	0.819788	OE9A101434T1|OE9A112556T1	http://www.genome.jp/kegg-bin/show_pathway?oeu00410/oeu:111411688%09red/oeu:111372349%09red
Cysteine and methionine metabolism	KEGG PATHWAY	oeu00270	6	173	0.719862	0.820229	OE9A101202T2|OE9A053467T1|OE9A009560T1|OE9A113721T1|OE9A089497T1|OE9A069112T1	http://www.genome.jp/kegg-bin/show_pathway?oeu00270/oeu:111406865%09red/oeu:111399792%09red/oeu:111371598%09red/oeu:111380501%09red/oeu:111369580%09red/oeu:111367325%09red
Glycerophospholipid metabolism	KEGG PATHWAY	oeu00564	5	147	0.726694	0.820229	OE9A086145T1|OE9A073688T1|OE9A088450T1|OE9A017271T1|OE9A005391T2	http://www.genome.jp/kegg-bin/show_pathway?oeu00564/oeu:111380167%09red/oeu:111394507%09red/oeu:111377284%09red/oeu:111405233%09red/oeu:111368358%09red
Biosynthesis of unsaturated fatty acids	KEGG PATHWAY	oeu01040	1	33	0.748434	0.836486	OE9A069627T1	http://www.genome.jp/kegg-bin/show_pathway?oeu01040/oeu:111393798%09red
alpha-Linolenic acid metabolism	KEGG PATHWAY	oeu00592	2	67	0.765591	0.847354	OE9A075018T1|OE9A050816T1	http://www.genome.jp/kegg-bin/show_pathway?oeu00592/oeu:111366779%09red/oeu:111399759%09red
Valine, leucine and isoleucine degradation	KEGG PATHWAY	oeu00280	2	75	0.816079	0.884008	OE9A031797T1|OE9A078556T2	http://www.genome.jp/kegg-bin/show_pathway?oeu00280/oeu:111407520%09red
Pyruvate metabolism	KEGG PATHWAY	oeu00620	4	137	0.81619	0.884008	OE9A113721T1|OE9A003942T3|OE9A107193T1|OE9A101525T1	http://www.genome.jp/kegg-bin/show_pathway?oeu00620/oeu:111405964%09red/oeu:111371598%09red/oeu:111385070%09red/oeu:111365394%09red
2-Oxocarboxylic acid metabolism	KEGG PATHWAY	oeu01210	2	77	0.827078	0.884008	OE9A044519T1|OE9A108351T2	http://www.genome.jp/kegg-bin/show_pathway?oeu01210/oeu:111380935%09red/oeu:111395672%09red
Diterpenoid biosynthesis	KEGG PATHWAY	oeu00904	1	43	0.832396	0.884008	OE9A083260T1	http://www.genome.jp/kegg-bin/show_pathway?oeu00904/oeu:111379861%09red
Tryptophan metabolism	KEGG PATHWAY	oeu00380	2	79	0.837482	0.884008	OE9A032146T1|OE9A065170T1	http://www.genome.jp/kegg-bin/show_pathway?oeu00380/oeu:111368633%09red
Proteasome	KEGG PATHWAY	oeu03050	2	86	0.86957	0.909459	OE9A074096T1|OE9A013989T1	http://www.genome.jp/kegg-bin/show_pathway?oeu03050/oeu:111369175%09red/oeu:111378112%09red
Sulfur metabolism	KEGG PATHWAY	oeu00920	1	52	0.883715	0.91585	OE9A056665T1	http://www.genome.jp/kegg-bin/show_pathway?oeu00920/oeu:111397758%09red
Propanoate metabolism	KEGG PATHWAY	oeu00640	1	54	0.892789	0.916919	OE9A101525T1	http://www.genome.jp/kegg-bin/show_pathway?oeu00640/oeu:111365394%09red
Glycine, serine and threonine metabolism	KEGG PATHWAY	oeu00260	2	98	0.911338	0.927612	OE9A089497T1|OE9A101202T2	http://www.genome.jp/kegg-bin/show_pathway?oeu00260/oeu:111406865%09red/oeu:111367325%09red
Cyanoamino acid metabolism	KEGG PATHWAY	oeu00460	2	107	0.934044	0.942309	OE9A108472T2|OE9A071571T1	http://www.genome.jp/kegg-bin/show_pathway?oeu00460/oeu:111395997%09red/oeu:111391290%09red
Ribosome	KEGG PATHWAY	oeu03010	10	462	0.991243	0.991243	OE9A006554T1|OE9A102114T1|OE9A050670T1|OE9A009014T1|OE9A097042T1|OE9A078908T1|OE9A015662T1|OE9A037075T1|OE9A067671T1|OE9A085458T1	http://www.genome.jp/kegg-bin/show_pathway?oeu03010/oeu:111370678%09red/oeu:111399666%09red/oeu:111403657%09red/oeu:111406059%09red/oeu:111410070%09red/oeu:111396950%09red/oeu:111377362%09red/oeu:111392775%09red/oeu:111388711%09red/oeu:111406066%09red
