# Supplementary material for: Unraveling the genetic basis of oil quality in olives: a comparative transcriptome analysis
Source: Front Plant Sci. 2024 Oct 1;15:1467102. doi: 10.3389/fpls.2024.1467102 (PMC11473408; doi:10.3389/fpls.2024.1467102)
Supplement: Supplementary file 1 [file DataSheet1.zip › Data Sheet 1/Supplementary file 3.xlsx]

## Sheet: Sheet1
Table S3: The results of pathway enrichment analysis for up-regulated genes
##Databases: KEGG PATHWAY
##Statistical test method: hypergeometric test / Fisher's exact test
##FDR correction method: Benjamini and Hochberg
#Term	Database	ID	Input number	Background number	P-Value	Corrected P-Value	Input	Hyperlink
Protein processing in endoplasmic reticulum	KEGG PATHWAY	oeu04141	31	341	1.25695e-11	1.08097e-09	OE9A056035T1|OE9A015450T1|OE9A034024T1|OE9A089849T1|OE9A038004T1|OE9A073663T1|OE9A081718T1|OE9A046047T1|OE9A118921T1|OE9A088690T1|OE9A067265T1|OE9A019703T1|OE9A062566T1|OE9A114822T1|OE9A104529T1|OE9A048013T1|OE9A064543T1|OE9A088229T1|OE9A112104T1|OE9A091886T1|OE9A059343T1|OE9A115422T1|OE9A011073T1|OE9A107311T1|OE9A047856T1|OE9A092079T1|OE9A046068T1|OE9A069198T1|OE9A113017T1|OE9A008594T1|OE9A00559…	http://www.genome.jp/kegg-bin/show_pathway?oeu04141/oeu:111381287%09red/oeu:111401920%09red/oeu:111376449%09red/oeu:111392276%09red/oeu:111392277%09red/oeu:111410053%09red/oeu:111380496%09red/oeu:111392279%09red/oeu:111376446%09red/oeu:111369441%09red/oeu:111407203%09red/oeu:111393347%09red/oeu:111384245%09red/oeu:111384243%09red/oeu:111385347%09red/oeu:111383636%09red/oeu:111391893%09red/oeu:111…
Ribosome	KEGG PATHWAY	oeu03010	22	462	0.000212606	0.00914206	OE9A071508T1|OE9A030033T1|OE9A054683T1|OE9A091188T1|OE9A050517T1|OE9A005788T1|OE9A026749T1|OE9A063427T1|OE9A018016T2|OE9A005352T1|OE9A078138T1|OE9A072362T1|OE9A106554T1|OE9A040066T1|OE9A063257T1|OE9A017211T1|OE9A118032T1|OE9A067115T1|OE9A091060T1|OE9A062048T3|OE9A003655T3|OE9A100023T1	http://www.genome.jp/kegg-bin/show_pathway?oeu03010/oeu:111404096%09red/oeu:111405915%09red/oeu:111403687%09red/oeu:111370442%09red/oeu:111393818%09red/oeu:111374950%09red/oeu:111369606%09red/oeu:111399492%09red/oeu:111380707%09red/oeu:111366105%09red/oeu:111405989%09red/oeu:111372598%09red/oeu:111374195%09red/oeu:111401567%09red/oeu:111388727%09red/oeu:111411673%09red/oeu:111389293%09red/oeu:111…
Carbon metabolism	KEGG PATHWAY	oeu01200	15	376	0.00947187	0.271527	OE9A065871T2|OE9A084812T1|OE9A102492T1|OE9A119073T1|OE9A039231T1|OE9A048091T2|OE9A112021T1|OE9A015727T1|OE9A054533T1|OE9A014320T1|OE9A062904T1|OE9A108605T1|OE9A048265T4|OE9A095826T1|OE9A025182T1	http://www.genome.jp/kegg-bin/show_pathway?oeu01200/oeu:111367827%09red/oeu:111383123%09red/oeu:111380935%09red/oeu:111395438%09red/oeu:111411991%09red/oeu:111378529%09red/oeu:111388346%09red/oeu:111369448%09red/oeu:111411240%09red/oeu:111365394%09red/oeu:111395866%09red/oeu:111371766%09red/oeu:111393721%09red/oeu:111402008%09red
Ribosome biogenesis in eukaryotes	KEGG PATHWAY	oeu03008	6	108	0.023119	0.387281	OE9A044338T1|OE9A022460T1|OE9A039023T1|OE9A080260T1|OE9A039203T1|OE9A010662T2	http://www.genome.jp/kegg-bin/show_pathway?oeu03008/oeu:111407569%09red/oeu:111373632%09red/oeu:111409929%09red/oeu:111382487%09red/oeu:111372278%09red
Ubiquitin mediated proteolysis	KEGG PATHWAY	oeu04120	9	217	0.0317593	0.387281	OE9A013906T1|OE9A106189T1|OE9A000100T1|OE9A114822T1|OE9A087831T1|OE9A107311T1|OE9A086762T1|OE9A027159T1|OE9A063100T1	http://www.genome.jp/kegg-bin/show_pathway?oeu04120/oeu:111386889%09red/oeu:111410053%09red/oeu:111399950%09red/oeu:111370828%09red/oeu:111392013%09red/oeu:111371221%09red/oeu:111366018%09red/oeu:111371463%09red
Spliceosome	KEGG PATHWAY	oeu03040	10	258	0.0358028	0.387281	OE9A046930T1|OE9A051744T1|OE9A005544T1|OE9A025274T2|OE9A016448T1|OE9A117097T1|OE9A046875T1|OE9A104529T1|OE9A084225T1|OE9A005591T1	http://www.genome.jp/kegg-bin/show_pathway?oeu03040/oeu:111378201%09red/oeu:111393202%09red/oeu:111394234%09red/oeu:111391095%09red/oeu:111392865%09red/oeu:111401920%09red/oeu:111398738%09red/oeu:111380148%09red/oeu:111405629%09red
Metabolic pathways	KEGG PATHWAY	oeu01100	77	3179	0.0359089	0.387281	OE9A092083T2|OE9A021881T3|OE9A084812T1|OE9A074191T1|OE9A119073T1|OE9A039231T1|OE9A081767T1|OE9A081683T1|OE9A091724T3|OE9A070568T1|OE9A003521T1|OE9A007989T1|OE9A088521T1|OE9A114538T1|OE9A094668T1|OE9A096404T1|OE9A015666T1|OE9A071072T1|OE9A053345T1|OE9A034966T2|OE9A039142T2|OE9A025182T1|OE9A011771T1|OE9A080831T1|OE9A050652T1|OE9A108115T1|OE9A112021T1|OE9A077201T2|OE9A014320T1|OE9A021897T2|OE9A06290…	http://www.genome.jp/kegg-bin/show_pathway?oeu01100/oeu:111373464%09red/oeu:111396196%09red/oeu:111367355%09red/oeu:111410989%09red/oeu:111402128%09red/oeu:111411991%09red/oeu:111401739%09red/oeu:111378529%09red/oeu:111401846%09red/oeu:111399693%09red/oeu:111365394%09red/oeu:111392233%09red/oeu:111392573%09red/oeu:111402367%09red/oeu:111393721%09red/oeu:111381589%09red/oeu:111370955%09red/oeu:111…
Galactose metabolism	KEGG PATHWAY	oeu00052	5	96	0.0457237	0.387281	OE9A077201T2|OE9A112021T1|OE9A079169T1|OE9A011682T2|OE9A021881T3	http://www.genome.jp/kegg-bin/show_pathway?oeu00052/oeu:111411240%09red/oeu:111394392%09red/oeu:111393988%09red/oeu:111390128%09red/oeu:111405108%09red
Alanine, aspartate and glutamate metabolism	KEGG PATHWAY	oeu00250	4	69	0.0522716	0.387281	OE9A050652T1|OE9A074191T1|OE9A058972T1|OE9A045424T1	http://www.genome.jp/kegg-bin/show_pathway?oeu00250/oeu:111393588%09red/oeu:111394849%09red/oeu:111401739%09red/oeu:111404093%09red
Carbon fixation in photosynthetic organisms	KEGG PATHWAY	oeu00710	5	103	0.0578423	0.387281	OE9A054533T1|OE9A102492T1|OE9A039231T1|OE9A095826T1|OE9A065871T2	http://www.genome.jp/kegg-bin/show_pathway?oeu00710/oeu:111367827%09red/oeu:111395438%09red/oeu:111395866%09red/oeu:111388346%09red
Plant hormone signal transduction	KEGG PATHWAY	oeu04075	14	440	0.0583444	0.387281	OE9A006448T1|OE9A050710T1|OE9A044632T1|OE9A017221T1|OE9A119268T2|OE9A113248T1|OE9A105164T1|OE9A014402T1|OE9A095911T2|OE9A100291T1|OE9A086923T1|OE9A037900T1|OE9A121611T1|OE9A003728T1	http://www.genome.jp/kegg-bin/show_pathway?oeu04075/oeu:111376975%09red/oeu:111391421%09red/oeu:111390689%09red/oeu:111377669%09red/oeu:111368850%09red/oeu:111367154%09red/oeu:111411841%09red/oeu:111402729%09red/oeu:111382415%09red/oeu:111410386%09red/oeu:111366183%09red/oeu:111391451%09red/oeu:111405653%09red
Pyruvate metabolism	KEGG PATHWAY	oeu00620	6	137	0.0587312	0.387281	OE9A065871T2|OE9A119073T1|OE9A039231T1|OE9A081683T1|OE9A094169T1|OE9A095826T1	http://www.genome.jp/kegg-bin/show_pathway?oeu00620/oeu:111365394%09red/oeu:111380194%09red/oeu:111401220%09red/oeu:111367827%09red/oeu:111388346%09red
Cysteine and methionine metabolism	KEGG PATHWAY	oeu00270	7	173	0.060165	0.387281	OE9A039142T2|OE9A076547T1|OE9A076384T1|OE9A014320T1|OE9A038783T1|OE9A094668T1|OE9A095826T1	http://www.genome.jp/kegg-bin/show_pathway?oeu00270/oeu:111381057%09red/oeu:111411991%09red/oeu:111388346%09red/oeu:111370655%09red/oeu:111381563%09red/oeu:111395622%09red/oeu:111367905%09red
Glyoxylate and dicarboxylate metabolism	KEGG PATHWAY	oeu00630	5	106	0.0635465	0.387281	OE9A084812T1|OE9A108605T1|OE9A119073T1|OE9A095826T1|OE9A048265T4	http://www.genome.jp/kegg-bin/show_pathway?oeu00630/oeu:111365394%09red/oeu:111371766%09red/oeu:111393721%09red/oeu:111388346%09red/oeu:111380935%09red
Phosphatidylinositol signaling system	KEGG PATHWAY	oeu04070	5	110	0.0716256	0.387281	OE9A075976T1|OE9A013970T2|OE9A043353T1|OE9A042228T1|OE9A091396T1	http://www.genome.jp/kegg-bin/show_pathway?oeu04070/oeu:111375316%09red/oeu:111386079%09red/oeu:111409033%09red/oeu:111411921%09red/oeu:111406833%09red
MAPK signaling pathway - plant	KEGG PATHWAY	oeu04016	9	256	0.0720523	0.387281	OE9A044632T1|OE9A080831T1|OE9A043353T1|OE9A075976T1|OE9A042228T1|OE9A116699T3|OE9A091396T1|OE9A013970T2|OE9A048265T4	http://www.genome.jp/kegg-bin/show_pathway?oeu04016/oeu:111386079%09red/oeu:111409033%09red/oeu:111369610%09red/oeu:111410386%09red/oeu:111411921%09red/oeu:111375316%09red/oeu:111367080%09red/oeu:111406833%09red/oeu:111371766%09red
Citrate cycle (TCA cycle)	KEGG PATHWAY	oeu00020	4	86	0.0957804	0.45545	OE9A084812T1|OE9A025182T1|OE9A062904T1|OE9A095826T1	http://www.genome.jp/kegg-bin/show_pathway?oeu00020/oeu:111380935%09red/oeu:111388346%09red/oeu:111378529%09red/oeu:111402008%09red
Other glycan degradation	KEGG PATHWAY	oeu00511	2	26	0.100623	0.45545	OE9A067352T1|OE9A026401T1	http://www.genome.jp/kegg-bin/show_pathway?oeu00511/oeu:111376935%09red/oeu:111400788%09red
Butanoate metabolism	KEGG PATHWAY	oeu00650	2	26	0.100623	0.45545	OE9A050652T1|OE9A108605T1	http://www.genome.jp/kegg-bin/show_pathway?oeu00650/oeu:111393721%09red/oeu:111401739%09red
DNA replication	KEGG PATHWAY	oeu03030	3	58	0.112907	0.467658	OE9A071232T1|OE9A006019T1|OE9A014354T1	http://www.genome.jp/kegg-bin/show_pathway?oeu03030/oeu:111372755%09red/oeu:111394000%09red/oeu:111404198%09red
Pyrimidine metabolism	KEGG PATHWAY	oeu00240	4	92	0.114196	0.467658	OE9A053345T1|OE9A008186T1|OE9A091193T3|OE9A080831T1	http://www.genome.jp/kegg-bin/show_pathway?oeu00240/oeu:111396196%09red/oeu:111369959%09red/oeu:111367080%09red/oeu:111405330%09red
Biosynthesis of unsaturated fatty acids	KEGG PATHWAY	oeu01040	2	33	0.14537	0.536026	OE9A098403T1|OE9A048475T1	http://www.genome.jp/kegg-bin/show_pathway?oeu01040/oeu:111399693%09red/oeu:111402128%09red
Homologous recombination	KEGG PATHWAY	oeu03440	3	66	0.147498	0.536026	OE9A071232T1|OE9A102148T1|OE9A071489T2	http://www.genome.jp/kegg-bin/show_pathway?oeu03440/oeu:111372755%09red/oeu:111372652%09red/oeu:111405506%09red
Biosynthesis of amino acids	KEGG PATHWAY	oeu01230	10	345	0.149589	0.536026	OE9A084812T1|OE9A074191T1|OE9A025182T1|OE9A112021T1|OE9A058972T1|OE9A054533T1|OE9A014320T1|OE9A102492T1|OE9A015727T1|OE9A076384T1	http://www.genome.jp/kegg-bin/show_pathway?oeu01230/oeu:111380935%09red/oeu:111395438%09red/oeu:111411991%09red/oeu:111404093%09red/oeu:111369448%09red/oeu:111393588%09red/oeu:111411240%09red/oeu:111395866%09red/oeu:111381563%09red/oeu:111402008%09red
Glycerophospholipid metabolism	KEGG PATHWAY	oeu00564	5	147	0.170005	0.584818	OE9A082500T3|OE9A003521T1|OE9A021897T2|OE9A106589T1|OE9A002888T1	http://www.genome.jp/kegg-bin/show_pathway?oeu00564/oeu:111412946%09red/oeu:111372172%09red/oeu:111382492%09red/oeu:111371000%09red/oeu:111397391%09red
Plant-pathogen interaction	KEGG PATHWAY	oeu04626	8	276	0.183423	0.589238	OE9A001899T1|OE9A043353T1|OE9A075976T1|OE9A059045T1|OE9A042228T1|OE9A047856T1|OE9A013970T2|OE9A091396T1	http://www.genome.jp/kegg-bin/show_pathway?oeu04626/oeu:111410650%09red/oeu:111386079%09red/oeu:111409033%09red/oeu:111411921%09red/oeu:111406833%09red/oeu:111375316%09red/oeu:111393347%09red/oeu:111398640%09red
Ascorbate and aldarate metabolism	KEGG PATHWAY	oeu00053	3	74	0.184993	0.589238	OE9A113149T1|OE9A106640T2|OE9A014648T1	http://www.genome.jp/kegg-bin/show_pathway?oeu00053/oeu:111401541%09red/oeu:111369609%09red/oeu:111367355%09red
Pentose phosphate pathway	KEGG PATHWAY	oeu00030	3	80	0.214565	0.619809	OE9A054533T1|OE9A048091T2|OE9A112021T1	http://www.genome.jp/kegg-bin/show_pathway?oeu00030/oeu:111411240%09red/oeu:111395438%09red/oeu:111383123%09red
RNA transport	KEGG PATHWAY	oeu03013	7	248	0.221978	0.619809	OE9A010662T2|OE9A069802T1|OE9A044338T1|OE9A102664T1|OE9A033406T1|OE9A089733T1|OE9A011937T1	http://www.genome.jp/kegg-bin/show_pathway?oeu03013/oeu:111382487%09red/oeu:111411695%09red/oeu:111395744%09red/oeu:111366602%09red/oeu:111407569%09red/oeu:111370638%09red/oeu:111384500%09red
Aminoacyl-tRNA biosynthesis	KEGG PATHWAY	oeu00970	3	82	0.224638	0.619809	OE9A002218T1|OE9A000256T2|OE9A005093T1	http://www.genome.jp/kegg-bin/show_pathway?oeu00970/oeu:111376758%09red/oeu:111374407%09red/oeu:111382795%09red
Ubiquinone and other terpenoid-quinone biosynthesis	KEGG PATHWAY	oeu00130	2	47	0.242834	0.619809	OE9A049461T2|OE9A017222T1	http://www.genome.jp/kegg-bin/show_pathway?oeu00130/oeu:111373106%09red/oeu:111381589%09red
Endocytosis	KEGG PATHWAY	oeu04144	7	256	0.244597	0.619809	OE9A092160T2|OE9A103630T1|OE9A006590T1|OE9A003521T1|OE9A069072T1|OE9A104529T1|OE9A005591T1	http://www.genome.jp/kegg-bin/show_pathway?oeu04144/oeu:111371997%09red/oeu:111376637%09red/oeu:111372172%09red/oeu:111401920%09red/oeu:111370049%09red/oeu:111367542%09red
Fructose and mannose metabolism	KEGG PATHWAY	oeu00051	3	86	0.245041	0.619809	OE9A002009T1|OE9A053686T1|OE9A112021T1	http://www.genome.jp/kegg-bin/show_pathway?oeu00051/oeu:111411240%09red/oeu:111388883%09red/oeu:111365992%09red
Proteasome	KEGG PATHWAY	oeu03050	3	86	0.245041	0.619809	OE9A102148T1|OE9A112291T4|OE9A061092T1	http://www.genome.jp/kegg-bin/show_pathway?oeu03050/oeu:111372652%09red/oeu:111409015%09red/oeu:111405080%09red
Taurine and hypotaurine metabolism	KEGG PATHWAY	oeu00430	1	15	0.267123	0.656359	OE9A050652T1	http://www.genome.jp/kegg-bin/show_pathway?oeu00430/oeu:111401739%09red
Nitrogen metabolism	KEGG PATHWAY	oeu00910	2	52	0.278561	0.665452	OE9A074191T1|OE9A058972T1	http://www.genome.jp/kegg-bin/show_pathway?oeu00910/oeu:111393588%09red/oeu:111404093%09red
RNA polymerase	KEGG PATHWAY	oeu03020	2	56	0.30707	0.70009	OE9A118381T1|OE9A084787T1	http://www.genome.jp/kegg-bin/show_pathway?oeu03020/oeu:111395778%09red/oeu:111367532%09red
Purine metabolism	KEGG PATHWAY	oeu00230	4	142	0.309342	0.70009	OE9A007989T1|OE9A034966T2|OE9A091193T3|OE9A080831T1	http://www.genome.jp/kegg-bin/show_pathway?oeu00230/oeu:111401846%09red/oeu:111367080%09red/oeu:111396196%09red/oeu:111396912%09red
Linoleic acid metabolism	KEGG PATHWAY	oeu00591	1	20	0.334967	0.721008	OE9A108408T2	http://www.genome.jp/kegg-bin/show_pathway?oeu00591/oeu:111393284%09red
beta-Alanine metabolism	KEGG PATHWAY	oeu00410	2	60	0.335353	0.721008	OE9A050652T1|OE9A008186T1	http://www.genome.jp/kegg-bin/show_pathway?oeu00410/oeu:111405330%09red/oeu:111401739%09red
Basal transcription factors	KEGG PATHWAY	oeu03022	2	64	0.363283	0.747164	OE9A070758T1|OE9A089484T1	http://www.genome.jp/kegg-bin/show_pathway?oeu03022/oeu:111380828%09red/oeu:111403569%09red
AGE-RAGE signaling pathway in diabetic complications	KEGG PATHWAY	oeu04933	1	23	0.372623	0.747164	OE9A002280T1	http://www.genome.jp/kegg-bin/show_pathway?oeu04933/oeu:111392164%09red
Porphyrin and chlorophyll metabolism	KEGG PATHWAY	oeu00860	2	66	0.377083	0.747164	OE9A121600T1|OE9A031747T1	http://www.genome.jp/kegg-bin/show_pathway?oeu00860/oeu:111385561%09red/oeu:111379051%09red
Monoterpenoid biosynthesis	KEGG PATHWAY	oeu00902	1	24	0.384696	0.747164	OE9A097954T3	http://www.genome.jp/kegg-bin/show_pathway?oeu00902/oeu:111373464%09red
Starch and sucrose metabolism	KEGG PATHWAY	oeu00500	6	256	0.390958	0.747164	OE9A096404T1|OE9A104130T4|OE9A091724T3|OE9A085388T1|OE9A077201T2|OE9A040607T2	http://www.genome.jp/kegg-bin/show_pathway?oeu00500/oeu:111409082%09red/oeu:111377108%09red/oeu:111394821%09red/oeu:111405108%09red/oeu:111392875%09red/oeu:111392573%09red
Peroxisome	KEGG PATHWAY	oeu04146	3	117	0.406961	0.751675	OE9A001489T1|OE9A109459T1|OE9A048265T4	http://www.genome.jp/kegg-bin/show_pathway?oeu04146/oeu:111371766%09red/oeu:111389341%09red/oeu:111368768%09red
Biosynthesis of secondary metabolites	KEGG PATHWAY	oeu01110	33	1601	0.411719	0.751675	OE9A084812T1|OE9A074191T1|OE9A119073T1|OE9A070568T1|OE9A003521T1|OE9A007989T1|OE9A114538T1|OE9A025182T1|OE9A011771T1|OE9A080831T1|OE9A050652T1|OE9A112021T1|OE9A054533T1|OE9A062904T1|OE9A108408T2|OE9A017222T1|OE9A048265T4|OE9A085388T1|OE9A014648T1|OE9A031747T1|OE9A058972T1|OE9A109459T1|OE9A097954T3|OE9A002436T1|OE9A076384T1|OE9A102492T1|OE9A076547T1|OE9A048091T2|OE9A049461T2|OE9A120493T1|OE9A10454…	http://www.genome.jp/kegg-bin/show_pathway?oeu01110/oeu:111373464%09red/oeu:111367355%09red/oeu:111410989%09red/oeu:111401739%09red/oeu:111365394%09red/oeu:111381563%09red/oeu:111371766%09red/oeu:111381589%09red/oeu:111396912%09red/oeu:111369448%09red/oeu:111395952%09red/oeu:111367080%09red/oeu:111388346%09red/oeu:111373106%09red/oeu:111393588%09red/oeu:111393284%09red/oeu:111402008%09red/oeu:111…
One carbon pool by folate	KEGG PATHWAY	oeu00670	1	27	0.41954	0.751675	OE9A000256T2	http://www.genome.jp/kegg-bin/show_pathway?oeu00670/oeu:111382795%09red
2-Oxocarboxylic acid metabolism	KEGG PATHWAY	oeu01210	2	77	0.450471	0.767976	OE9A084812T1|OE9A025182T1	http://www.genome.jp/kegg-bin/show_pathway?oeu01210/oeu:111380935%09red/oeu:111402008%09red
Photosynthesis	KEGG PATHWAY	oeu00195	2	78	0.456903	0.767976	OE9A107653T2|OE9A023098T1	http://www.genome.jp/kegg-bin/show_pathway?oeu00195/oeu:111379159%09red/oeu:111379506%09red
Tryptophan metabolism	KEGG PATHWAY	oeu00380	2	79	0.46329	0.767976	OE9A062904T1|OE9A048265T4	http://www.genome.jp/kegg-bin/show_pathway?oeu00380/oeu:111378529%09red/oeu:111371766%09red
Glycolysis / Gluconeogenesis	KEGG PATHWAY	oeu00010	4	179	0.468904	0.767976	OE9A112021T1|OE9A102492T1|OE9A119073T1|OE9A015727T1	http://www.genome.jp/kegg-bin/show_pathway?oeu00010/oeu:111365394%09red/oeu:111395866%09red/oeu:111369448%09red/oeu:111411240%09red
Nicotinate and nicotinamide metabolism	KEGG PATHWAY	oeu00760	1	32	0.473288	0.767976	OE9A092083T2	http://www.genome.jp/kegg-bin/show_pathway?oeu00760/oeu:111392233%09red
Pantothenate and CoA biosynthesis	KEGG PATHWAY	oeu00770	1	34	0.493368	0.785735	OE9A008186T1	http://www.genome.jp/kegg-bin/show_pathway?oeu00770/oeu:111405330%09red
Thiamine metabolism	KEGG PATHWAY	oeu00730	1	35	0.50312	0.786697	OE9A007989T1	http://www.genome.jp/kegg-bin/show_pathway?oeu00730/oeu:111396912%09red
Oxidative phosphorylation	KEGG PATHWAY	oeu00190	4	191	0.51816	0.795745	OE9A071072T1|OE9A072056T1|OE9A050453T1|OE9A064773T2	http://www.genome.jp/kegg-bin/show_pathway?oeu00190/oeu:111370955%09red/oeu:111366122%09red/oeu:111373147%09red/oeu:111405520%09red
Ether lipid metabolism	KEGG PATHWAY	oeu00565	1	39	0.540287	0.811188	OE9A003521T1	http://www.genome.jp/kegg-bin/show_pathway?oeu00565/oeu:111372172%09red
Diterpenoid biosynthesis	KEGG PATHWAY	oeu00904	1	43	0.574677	0.811188	OE9A114538T1	http://www.genome.jp/kegg-bin/show_pathway?oeu00904/oeu:111379255%09red
Cutin, suberine and wax biosynthesis	KEGG PATHWAY	oeu00073	1	44	0.582866	0.811188	OE9A078287T3	http://www.genome.jp/kegg-bin/show_pathway?oeu00073/oeu:111399100%09red
Pentose and glucuronate interconversions	KEGG PATHWAY	oeu00040	3	155	0.588081	0.811188	OE9A109422T2|OE9A053686T1|OE9A030032T1	http://www.genome.jp/kegg-bin/show_pathway?oeu00040/oeu:111375956%09red/oeu:111365992%09red/oeu:111369478%09red
Base excision repair	KEGG PATHWAY	oeu03410	1	47	0.606498	0.811188	OE9A078390T2	http://www.genome.jp/kegg-bin/show_pathway?oeu03410/oeu:111412386%09red
Mismatch repair	KEGG PATHWAY	oeu03430	1	47	0.606498	0.811188	OE9A071232T1	http://www.genome.jp/kegg-bin/show_pathway?oeu03430/oeu:111372755%09red
Flavonoid biosynthesis	KEGG PATHWAY	oeu00941	1	48	0.614074	0.811188	OE9A104547T2	http://www.genome.jp/kegg-bin/show_pathway?oeu00941/oeu:111409594%09red
Fatty acid metabolism	KEGG PATHWAY	oeu01212	2	106	0.617533	0.811188	OE9A098403T1|OE9A048475T1	http://www.genome.jp/kegg-bin/show_pathway?oeu01212/oeu:111399693%09red/oeu:111402128%09red
Zeatin biosynthesis	KEGG PATHWAY	oeu00908	1	49	0.621505	0.811188	OE9A011771T1	http://www.genome.jp/kegg-bin/show_pathway?oeu00908/oeu:111410989%09red
Glycerolipid metabolism	KEGG PATHWAY	oeu00561	2	107	0.62254	0.811188	OE9A075723T1|OE9A108115T1	http://www.genome.jp/kegg-bin/show_pathway?oeu00561/oeu:111365645%09red/oeu:111366337%09red
Propanoate metabolism	KEGG PATHWAY	oeu00640	1	54	0.656568	0.842759	OE9A119073T1	http://www.genome.jp/kegg-bin/show_pathway?oeu00640/oeu:111365394%09red
Steroid biosynthesis	KEGG PATHWAY	oeu00100	1	56	0.669668	0.846933	OE9A070568T1	http://www.genome.jp/kegg-bin/show_pathway?oeu00100/oeu:111407991%09red
Amino sugar and nucleotide sugar metabolism	KEGG PATHWAY	oeu00520	3	187	0.710123	0.863727	OE9A021881T3|OE9A045424T1|OE9A076182T1	http://www.genome.jp/kegg-bin/show_pathway?oeu00520/oeu:111394849%09red/oeu:111393988%09red/oeu:111390344%09red
N-Glycan biosynthesis	KEGG PATHWAY	oeu00510	1	64	0.717261	0.863727	OE9A081767T1	http://www.genome.jp/kegg-bin/show_pathway?oeu00510/oeu:111406310%09red
Lysine degradation	KEGG PATHWAY	oeu00310	1	66	0.728048	0.863727	OE9A062904T1	http://www.genome.jp/kegg-bin/show_pathway?oeu00310/oeu:111378529%09red
alpha-Linolenic acid metabolism	KEGG PATHWAY	oeu00592	1	67	0.733286	0.863727	OE9A108408T2	http://www.genome.jp/kegg-bin/show_pathway?oeu00592/oeu:111393284%09red
SNARE interactions in vesicular transport	KEGG PATHWAY	oeu04130	1	67	0.733286	0.863727	OE9A008684T2	http://www.genome.jp/kegg-bin/show_pathway?oeu04130/oeu:111388399%09red
Fatty acid biosynthesis	KEGG PATHWAY	oeu00061	1	71	0.753251	0.863727	OE9A048475T1	http://www.genome.jp/kegg-bin/show_pathway?oeu00061/oeu:111402128%09red
Fatty acid degradation	KEGG PATHWAY	oeu00071	1	71	0.753251	0.863727	OE9A098551T1	http://www.genome.jp/kegg-bin/show_pathway?oeu00071/oeu:111401079%09red
Valine, leucine and isoleucine degradation	KEGG PATHWAY	oeu00280	1	75	0.771722	0.873265	OE9A015666T1	http://www.genome.jp/kegg-bin/show_pathway?oeu00280/oeu:111411255%09red
Nucleotide excision repair	KEGG PATHWAY	oeu03420	1	80	0.792882	0.881734	OE9A071232T1	http://www.genome.jp/kegg-bin/show_pathway?oeu03420/oeu:111372755%09red
Arginine and proline metabolism	KEGG PATHWAY	oeu00330	1	84	0.80839	0.881734	OE9A094668T1	http://www.genome.jp/kegg-bin/show_pathway?oeu00330/oeu:111367905%09red
Phagosome	KEGG PATHWAY	oeu04145	2	156	0.809965	0.881734	OE9A071072T1|OE9A002280T1	http://www.genome.jp/kegg-bin/show_pathway?oeu04145/oeu:111370955%09red/oeu:111392164%09red
RNA degradation	KEGG PATHWAY	oeu03018	2	171	0.847913	0.901622	OE9A112021T1|OE9A015727T1	http://www.genome.jp/kegg-bin/show_pathway?oeu03018/oeu:111411240%09red/oeu:111369448%09red
Glycine, serine and threonine metabolism	KEGG PATHWAY	oeu00260	1	98	0.854086	0.901622	OE9A014320T1	http://www.genome.jp/kegg-bin/show_pathway?oeu00260/oeu:111411991%09red
Terpenoid backbone biosynthesis	KEGG PATHWAY	oeu00900	1	101	0.862362	0.901622	OE9A109459T1	http://www.genome.jp/kegg-bin/show_pathway?oeu00900/oeu:111389341%09red
Inositol phosphate metabolism	KEGG PATHWAY	oeu00562	1	104	0.87017	0.901622	OE9A106640T2	http://www.genome.jp/kegg-bin/show_pathway?oeu00562/oeu:111401541%09red
mRNA surveillance pathway	KEGG PATHWAY	oeu03015	2	194	0.892857	0.913675	OE9A015736T1|OE9A041792T1	http://www.genome.jp/kegg-bin/show_pathway?oeu03015/oeu:111369661%09red/oeu:111371460%09red
Glutathione metabolism	KEGG PATHWAY	oeu00480	1	119	0.903051	0.913675	OE9A113149T1	http://www.genome.jp/kegg-bin/show_pathway?oeu00480/oeu:111369609%09red
Phenylpropanoid biosynthesis	KEGG PATHWAY	oeu00940	2	243	0.950604	0.950604	OE9A120493T1|OE9A002436T1	http://www.genome.jp/kegg-bin/show_pathway?oeu00940/oeu:111395952%09red/oeu:111376675%09red
