# Supplementary material for: Unraveling the genetic basis of oil quality in olives: a comparative transcriptome analysis
Source: Front Plant Sci. 2024 Oct 1;15:1467102. doi: 10.3389/fpls.2024.1467102 (PMC11473408; doi:10.3389/fpls.2024.1467102)
Supplement: Supplementary file 1 [file DataSheet1.zip › Data Sheet 1/Supplementary file 9.xlsx]

## Sheet: Sheet1
Table S4: Predicted transcription factors from identified differential expression genes by the PlantTFDB
Gene id	Transcription factor name	Transcription factor family	p-value
OE9A099831	BHLH80	bHLH	0.0004
OE9A087505	T2H3.15	M-type_MADS	3e-10
OE9A102399	K8A10.5	B3	6e-19
OE9A098663	ERF118	ERF	2e-20
OE9A059814	ZHD1-2	ZF-HD	2e-20
OE9A073793	MDF20.13	M-type_MADS	2e-22
OE9A022168	BHLH162	bHLH	4e-23
OE9A034320	TCP18	TCP	3e-27
OE9A009098	DOF1.7	Dof	1e-28
OE9A060620	BHLH137	bHLH	4e-30
OE9A011759	NAC032	NAC	1e-30
OE9A038977	VRN1	B3	3e-31
OE9A060850	BHLH120	bHLH	7e-34
OE9A025723	WRKY69	WRKY	7e-34
OE9A050549	CDF2	Dof	4e-36
OE9A038126	T7M13.16	G2-like	7e-37
OE9A111954	WRKY65	WRKY	7e-37
OE9A037900	ARR2	ARR-B	2e-37
OE9A046112	T7M13.16	G2-like	7e-46
OE9A065891	CRF2	ERF	1e-46
OE9A021925	ERF12	ERF	2e-47
OE9A067051	ERF012	ERF	2e-47
OE9A019085	ERF012	ERF	9e-49
OE9A024489	F12E4.290	C2H2	1e-54
OE9A059366	DREB2C	AP2	2e-57
OE9A056119	MYB5	MYB	4e-60
OE9A014142	SPL2	SBP	8e-62
OE9A006287	WRKY28	WRKY	5e-66
OE9A008453	PIF3	bHLH	2e-67
OE9A037854	ATHB-40	HD-ZIP	2e-68
OE9A094391	F16B22.22	Trihelix	2e-68
OE9A108452	ERF1A	ERF	1e-69
OE9A073760	AGL15	MIKC_MADS	3e-71
OE9A061394	ZHD8	ZF-HD	6e-73
OE9A034050	BBX21	DBB	1e-74
OE9A055802	BHLH93	bHLH	2e-76
OE9A036560	GATA5	GATA	2e-77
OE9A027154	BLH8	TALE	2e-77
OE9A081078	SPL8	SBP	3e-78
OE9A115439	HSFB1	HSF	2e-81
OE9A083197	GRF1	GRF	5e-82
OE9A103247	PI	MIKC_MADS	5e-82
OE9A120825	SPL8	SBP	2e-83
OE9A049495	NAC104	NAC	6e-85
OE9A102264	BBX21	DBB	4e-86
OE9A070105	AGL6	MIKC_MADS	7e-94
OE9A044117	GLK1	G2-like	5e-95
OE9A032696	F23H24.5	RAV	3e-96
OE9A086159	HHO3	G2-like	1e-96
OE9A115019	BIM1	bHLH	5e-97
OE9A056132	UNE10	bHLH	1e-100
OE9A097076	BHLH49	bHLH	1e-101
OE9A042946	BZIP18	bZIP	1e-110
OE9A030160	GAF1-2	C2H2	1e-110
OE9A094382	MYB4	MYB	1e-111
OE9A088035	WRKY11	WRKY	1e-113
OE9A082516	COL2	CO-like	1e-117
OE9A094680	ADAP	AP2	1e-119
OE9A016917	F4J6V1_ARATH	MYB	1e-121
OE9A056651	WRKY33	WRKY	1e-125
OE9A097645	WRKY33	WRKY	1e-129
OE9A092000	PTL	Trihelix	1e-133
OE9A114813	SGR5	C2H2	1e-142
OE9A109063	WRKY6	WRKY	1e-152
OE9A108064	SCL29	GRAS	1e-153
OE9A122020	F17A22.24	C3H	1e-154
OE9A114552	MYB3R5	MYB	1e-154
OE9A074174	BLH1	TALE	1e-154
OE9A094265	WRKY6	WRKY	1e-155
OE9A110811	BLH1	TALE	1e-156
OE9A082538	F17A22.24	C3H	1e-159
OE9A042621	TGA1	bZIP	1e-173
OE9A030544	ENY	C2H2	1e-179
OE9A005530	ARF16	ARF	0
OE9A018232	ARF2	ARF	0
OE9A079686	ARF19	ARF	0
OE9A098545	REV	HD-ZIP	0
OE9A116388	NLP9	Nin-like	0
